# Supplementary material for: Senior citizens as rescuers: Is reduced knowledge the reason for omitted lay-resuscitation-attempts? Results from a representative survey with 2004 interviews
Source: PLoS One. 2017 Jun 12;12(6):e0178938. doi: 10.1371/journal.pone.0178938 (PMC5467835; doi:10.1371/journal.pone.0178938)
Supplement: S2 Table — Presented are the raw data underlying the findings presented. The column headings refer to the alphanumerical codes of the questions as shown in S1 and S2 Text. (XLS) [file pone.0178938.s002.xls]

## Sheet: Data
ID	a01	a02a	a02b	a02c	a02d	a02e	a02f	a02g	a02z	a03	b01	b02	b03	b04	b05	b06	b07	b08	b09	b10	b11	b12	b13	b14	b15	c01	c02	c03	c04	c05	c06	c07	c08	c09	c10	c11	c12	c13	c14	c15	d01	d02	d03a	d03b	d03c	d03d	d03e	d03f	d03g
1	1	1	0	1	0	0	1	1	0	1	3	3	2	1	3	98	1	1	2	2	98	6	4	2	1	2	-77	-77	-77	-77	-77	-77	1	-77	2	2	1	4	98	2	1	4	0	0	1	0	0	0	0
2	2	-77	-77	-77	-77	-77	-77	-77	-77	-77	1	2	1	1	2	1	1	2	1	3	2	4	5	1	1	2	-77	-77	-77	-77	-77	-77	1	-77	2	2	1	3	6	1	1	5	1	0	0	1	0	0	0
3	2	-77	-77	-77	-77	-77	-77	-77	-77	-77	3	3	1	1	3	1	1	1	2	2	2	4	3	4	1	1	-77	-77	-77	-77	-77	-77	1	-77	2	6	2	2	4	1	3	3	-77	-77	-77	-77	-77	-77	-77
4	2	-77	-77	-77	-77	-77	-77	-77	-77	-77	2	1	1	1	2	1	1	1	1	3	2	3	3	2	4	1	-77	-77	-77	-77	-77	-77	1	-77	2	6	1	3	4	2	3	3	-77	-77	-77	-77	-77	-77	-77
5	2	-77	-77	-77	-77	-77	-77	-77	-77	-77	2	98	1	1	3	1	1	1	1	2	2	5	5	6	1	2	-77	-77	-77	-77	-77	-77	1	-77	2	5	1	4	6	1	1	5	0	0	0	1	0	0	0
6	2	-77	-77	-77	-77	-77	-77	-77	-77	-77	98	98	98	98	98	98	1	98	98	98	2	5	6	1	98	1	-77	-77	-77	-77	-77	-77	1	-77	2	1	98	1	6	98	2	-77	-77	-77	-77	-77	-77	-77	-77
7	2	-77	-77	-77	-77	-77	-77	-77	-77	-77	2	98	1	1	3	98	1	3	1	2	1	4	6	1	1	2	-77	-77	-77	-77	-77	-77	1	-77	2	2	98	1	3	1	3	5	0	0	1	1	0	1	1
8	1	0	0	0	0	0	1	1	0	3	1	1	1	1	1	1	5	3	3	3	2	5	4	6	3	1	-77	-77	-77	-77	-77	-77	1	-77	2	6	2	5	6	2	1	2	-77	-77	-77	-77	-77	-77	-77
9	2	-77	-77	-77	-77	-77	-77	-77	-77	-77	2	2	1	1	2	1	1	2	2	2	2	5	6	4	2	2	-77	-77	-77	-77	-77	-77	1	-77	2	4	2	6	6	2	2	-77	-77	-77	-77	-77	-77	-77	-77
10	1	1	0	1	0	0	1	0	0	4	98	98	1	1	3	1	1	98	1	2	2	6	6	1	1	1	-77	-77	-77	-77	-77	-77	1	-77	2	6	1	1	6	1	1	5	0	0	0	1	0	0	0
11	2	-77	-77	-77	-77	-77	-77	-77	-77	-77	3	2	2	1	3	2	1	3	2	3	2	2	3	2	3	1	-77	-77	-77	-77	-77	-77	1	-77	2	5	2	4	6	2	1	5	0	0	1	0	0	0	0
12	2	-77	-77	-77	-77	-77	-77	-77	-77	-77	2	1	1	1	3	2	1	2	1	1	2	5	4	1	3	1	-77	-77	-77	-77	-77	-77	2	-77	2	2	3	1	6	2	2	-77	-77	-77	-77	-77	-77	-77	-77
13	2	-77	-77	-77	-77	-77	-77	-77	-77	-77	1	1	1	1	2	1	2	3	3	2	2	3	4	5	5	2	-77	-77	-77	-77	-77	-77	2	-77	2	1	3	2	4	1	1	3	-77	-77	-77	-77	-77	-77	-77
14	2	-77	-77	-77	-77	-77	-77	-77	-77	-77	3	1	2	1	3	1	1	1	1	2	2	4	4	5	5	1	-77	-77	-77	-77	-77	-77	1	-77	2	1	1	1	5	2	1	5	0	0	1	0	0	0	1
15	1	0	0	0	0	0	0	0	1	2	1	98	1	1	3	1	1	1	1	3	2	3	1	6	1	1	-77	-77	-77	-77	-77	-77	1	-77	2	6	1	6	6	1	1	5	0	0	0	1	0	0	1
16	2	-77	-77	-77	-77	-77	-77	-77	-77	-77	98	98	1	1	2	98	2	3	1	2	2	3	6	3	5	3	6	6	1	6	1	1	2	-77	2	3	1	1	6	1	1	3	-77	-77	-77	-77	-77	-77	-77
17	2	-77	-77	-77	-77	-77	-77	-77	-77	-77	98	1	1	1	98	98	1	3	2	2	1	2	3	6	1	1	-77	-77	-77	-77	-77	-77	1	-77	2	6	1	6	6	2	3	1	-77	-77	-77	-77	-77	-77	-77
18	2	-77	-77	-77	-77	-77	-77	-77	-77	-77	3	3	3	3	98	3	1	1	1	3	2	5	4	6	2	1	-77	-77	-77	-77	-77	-77	1	-77	2	5	1	6	6	2	1	5	1	0	1	0	0	0	0
19	2	-77	-77	-77	-77	-77	-77	-77	-77	-77	1	98	2	3	1	2	1	3	1	2	1	5	4	6	1	3	3	6	1	6	1	1	3	-77	2	1	1	1	1	1	2	-77	-77	-77	-77	-77	-77	-77	-77
20	1	1	1	0	0	0	1	1	0	1	2	1	1	1	3	98	1	1	2	3	2	1	2	6	1	1	-77	-77	-77	-77	-77	-77	1	-77	2	3	1	6	6	2	3	5	1	0	1	0	1	0	1
21	2	-77	-77	-77	-77	-77	-77	-77	-77	-77	1	1	1	1	3	1	5	5	2	3	2	6	3	6	1	1	-77	-77	-77	-77	-77	-77	1	-77	2	98	1	6	6	2	1	5	0	0	0	1	0	0	0
22	1	1	0	0	0	0	0	0	0	1	1	2	98	1	3	1	1	1	3	3	2	6	5	3	2	1	-77	-77	-77	-77	-77	-77	1	-77	2	1	2	4	6	2	1	5	0	0	0	1	0	0	0
23	2	-77	-77	-77	-77	-77	-77	-77	-77	-77	98	2	1	1	3	2	1	1	3	3	2	5	5	1	2	2	-77	-77	-77	-77	-77	-77	1	-77	2	2	3	1	6	2	3	5	0	0	1	0	0	0	0
24	2	-77	-77	-77	-77	-77	-77	-77	-77	-77	2	1	1	1	3	1	1	1	3	2	1	3	3	5	3	2	-77	-77	-77	-77	-77	-77	1	-77	2	4	2	4	6	1	1	5	0	0	0	1	0	0	1
25	2	-77	-77	-77	-77	-77	-77	-77	-77	-77	98	3	1	1	3	1	1	1	1	3	2	2	2	6	1	1	-77	-77	-77	-77	-77	-77	1	-77	1	6	1	6	6	1	3	1	-77	-77	-77	-77	-77	-77	-77
26	2	-77	-77	-77	-77	-77	-77	-77	-77	-77	2	1	1	1	3	98	1	3	98	2	2	6	6	1	3	1	-77	-77	-77	-77	-77	-77	1	-77	2	1	1	1	6	1	1	3	-77	-77	-77	-77	-77	-77	-77
27	2	-77	-77	-77	-77	-77	-77	-77	-77	-77	98	98	98	98	98	98	1	1	1	3	1	3	6	4	1	2	-77	-77	-77	-77	-77	-77	3	-77	2	1	1	1	6	1	2	-77	-77	-77	-77	-77	-77	-77	-77
28	1	1	1	0	0	0	1	0	0	2	1	2	1	1	3	98	1	1	1	3	2	2	2	3	1	1	-77	-77	-77	-77	-77	-77	1	-77	1	6	1	6	6	1	3	2	-77	-77	-77	-77	-77	-77	-77
29	2	-77	-77	-77	-77	-77	-77	-77	-77	-77	2	1	1	1	3	1	5	3	2	3	2	3	2	5	1	1	-77	-77	-77	-77	-77	-77	98	-77	2	1	1	1	5	1	1	5	0	0	0	1	0	0	1
30	2	-77	-77	-77	-77	-77	-77	-77	-77	-77	1	1	1	1	3	1	1	2	1	2	2	1	4	3	2	2	-77	-77	-77	-77	-77	-77	1	-77	2	2	1	2	5	1	1	5	0	0	1	1	0	0	0
31	2	-77	-77	-77	-77	-77	-77	-77	-77	-77	1	3	1	1	3	3	2	3	1	2	1	5	3	98	2	1	-77	-77	-77	-77	-77	-77	1	-77	2	1	3	1	6	2	1	5	-77	-77	-77	-77	-77	-77	-77
32	2	-77	-77	-77	-77	-77	-77	-77	-77	-77	1	2	1	1	2	2	2	1	2	3	2	3	3	5	2	2	-77	-77	-77	-77	-77	-77	1	-77	2	1	1	3	6	1	1	5	1	0	1	1	0	0	0
33	2	-77	-77	-77	-77	-77	-77	-77	-77	-77	3	1	1	1	3	1	1	1	1	3	1	3	3	5	1	2	-77	-77	-77	-77	-77	-77	1	-77	2	6	2	5	6	1	3	5	1	0	0	0	0	0	1
34	2	-77	-77	-77	-77	-77	-77	-77	-77	-77	2	2	1	1	3	1	1	3	1	2	1	4	3	2	2	1	-77	-77	-77	-77	-77	-77	1	-77	2	4	3	1	6	2	1	3	-77	-77	-77	-77	-77	-77	-77
35	2	-77	-77	-77	-77	-77	-77	-77	-77	-77	1	1	1	1	1	1	1	2	3	1	2	6	6	1	98	4	1	6	1	2	1	1	6	2	2	6	98	1	1	1	1	5	0	0	0	1	0	1	0
36	2	-77	-77	-77	-77	-77	-77	-77	-77	-77	2	2	1	1	2	1	1	1	2	3	2	2	3	6	1	1	-77	-77	-77	-77	-77	-77	2	-77	2	6	1	6	6	2	1	5	1	0	1	1	1	0	0
37	1	0	0	0	0	0	1	1	0	2	1	3	1	1	3	1	1	1	1	3	2	3	2	1	1	1	-77	-77	-77	-77	-77	-77	1	-77	2	6	1	6	6	2	3	4	0	0	1	1	1	0	0
38	2	-77	-77	-77	-77	-77	-77	-77	-77	-77	98	98	98	98	98	98	5	98	1	2	1	6	5	2	98	3	3	6	1	5	2	4	1	-77	2	1	98	1	5	1	1	5	1	0	0	1	0	1	0
39	1	1	1	0	0	0	1	1	0	2	2	3	1	1	3	98	2	3	1	2	1	4	4	3	2	1	-77	-77	-77	-77	-77	-77	2	-77	2	3	2	6	5	2	1	5	1	0	0	1	1	0	0
40	2	-77	-77	-77	-77	-77	-77	-77	-77	-77	3	3	1	1	3	1	1	1	1	2	2	5	5	5	1	1	-77	-77	-77	-77	-77	-77	1	-77	2	98	2	98	6	2	1	5	0	0	0	1	0	0	0
41	2	-77	-77	-77	-77	-77	-77	-77	-77	-77	98	1	1	1	1	2	1	2	1	2	2	6	6	1	2	1	-77	-77	-77	-77	-77	-77	4	3	2	1	4	1	1	98	1	5	0	0	0	1	0	0	0
42	2	-77	-77	-77	-77	-77	-77	-77	-77	-77	3	3	1	1	3	3	1	1	1	3	2	1	1	6	1	1	-77	-77	-77	-77	-77	-77	1	-77	1	6	1	6	6	2	3	1	-77	-77	-77	-77	-77	-77	-77
43	1	1	0	1	0	0	0	1	0	2	3	3	1	1	3	1	1	1	2	3	2	2	2	5	1	1	-77	-77	-77	-77	-77	-77	1	-77	2	4	1	5	6	2	3	2	-77	-77	-77	-77	-77	-77	-77
44	2	-77	-77	-77	-77	-77	-77	-77	-77	-77	98	1	1	1	3	1	1	1	2	2	2	6	3	1	3	98	98	98	98	98	98	98	1	-77	2	6	1	6	6	1	1	5	0	0	1	1	0	0	0
45	2	-77	-77	-77	-77	-77	-77	-77	-77	-77	98	98	98	98	98	98	3	3	2	2	2	6	6	1	1	98	98	98	98	98	98	98	1	-77	2	1	1	1	1	1	2	-77	-77	-77	-77	-77	-77	-77	-77
46	2	-77	-77	-77	-77	-77	-77	-77	-77	-77	1	1	98	1	3	1	1	3	2	3	2	6	6	98	1	1	-77	-77	-77	-77	-77	-77	1	-77	2	6	1	6	6	1	1	5	0	0	1	0	0	0	0
47	2	-77	-77	-77	-77	-77	-77	-77	-77	-77	1	98	1	1	2	98	5	1	98	2	1	6	5	2	98	1	-77	-77	-77	-77	-77	-77	4	1	2	98	98	1	6	2	1	5	0	0	0	0	1	0	0
48	2	-77	-77	-77	-77	-77	-77	-77	-77	-77	2	1	1	1	2	1	1	3	1	2	2	4	4	2	1	1	-77	-77	-77	-77	-77	-77	1	-77	2	1	1	1	6	2	1	5	1	0	1	1	0	0	0
49	2	-77	-77	-77	-77	-77	-77	-77	-77	-77	1	3	1	1	1	1	1	1	2	3	2	1	3	6	1	1	-77	-77	-77	-77	-77	-77	2	-77	2	6	1	6	6	1	1	5	0	0	0	1	0	0	0
50	1	0	0	0	0	0	1	0	0	1	1	3	1	1	3	1	1	1	98	2	2	6	4	6	4	1	-77	-77	-77	-77	-77	-77	1	-77	2	6	1	3	6	2	1	5	0	0	1	0	1	0	0
51	1	1	0	0	0	0	1	1	0	2	3	2	1	1	1	1	1	1	1	3	2	4	3	1	1	1	-77	-77	-77	-77	-77	-77	2	-77	2	1	1	4	2	2	1	5	0	0	1	1	1	0	0
52	2	-77	-77	-77	-77	-77	-77	-77	-77	-77	3	2	1	1	3	1	1	1	2	3	2	4	5	6	1	1	-77	-77	-77	-77	-77	-77	2	-77	1	6	1	5	6	2	1	1	-77	-77	-77	-77	-77	-77	-77
53	2	-77	-77	-77	-77	-77	-77	-77	-77	-77	1	1	1	1	2	1	1	1	2	3	2	4	2	6	1	2	-77	-77	-77	-77	-77	-77	1	-77	2	4	3	3	6	1	3	4	0	0	1	0	0	0	0
54	2	-77	-77	-77	-77	-77	-77	-77	-77	-77	1	2	1	1	3	3	2	1	1	2	1	6	5	1	1	3	6	3	1	3	1	2	1	-77	2	5	1	3	6	1	1	5	0	0	1	1	0	0	0
55	1	0	1	1	0	0	1	1	0	2	2	2	1	1	3	1	1	3	2	2	2	4	6	1	1	1	-77	-77	-77	-77	-77	-77	1	-77	2	1	1	3	6	2	1	5	1	0	0	0	0	1	0
56	2	-77	-77	-77	-77	-77	-77	-77	-77	-77	98	1	1	1	2	98	1	3	1	2	2	4	6	2	2	2	-77	-77	-77	-77	-77	-77	1	-77	2	6	3	6	6	1	2	-77	-77	-77	-77	-77	-77	-77	-77
57	2	-77	-77	-77	-77	-77	-77	-77	-77	-77	3	3	1	1	3	1	1	1	1	3	2	3	3	2	1	1	-77	-77	-77	-77	-77	-77	1	-77	1	5	1	4	6	1	3	3	-77	-77	-77	-77	-77	-77	-77
58	1	1	0	0	0	0	0	0	0	3	3	3	98	1	3	1	1	1	2	3	2	6	3	3	1	3	6	3	3	6	3	4	1	-77	2	5	1	6	6	1	1	4	0	1	0	0	0	0	0
59	2	-77	-77	-77	-77	-77	-77	-77	-77	-77	3	2	1	1	3	1	1	3	2	2	2	6	4	1	1	1	-77	-77	-77	-77	-77	-77	1	-77	2	2	3	3	6	1	2	-77	-77	-77	-77	-77	-77	-77	-77
60	2	-77	-77	-77	-77	-77	-77	-77	-77	-77	3	98	1	1	3	3	1	1	1	3	2	3	3	6	1	1	-77	-77	-77	-77	-77	-77	1	-77	2	1	1	98	98	2	1	5	0	0	1	0	0	0	0
61	2	-77	-77	-77	-77	-77	-77	-77	-77	-77	1	1	2	2	1	2	6	3	2	2	2	4	6	1	1	2	-77	-77	-77	-77	-77	-77	3	-77	2	3	2	1	6	2	1	5	0	0	0	1	0	0	0
62	2	-77	-77	-77	-77	-77	-77	-77	-77	-77	3	1	1	1	3	1	1	1	1	3	2	4	3	2	1	2	-77	-77	-77	-77	-77	-77	1	-77	2	98	1	6	6	98	3	5	0	0	0	1	0	0	0
63	1	0	1	1	0	0	1	1	0	2	3	3	1	1	3	1	1	1	2	3	2	4	3	6	1	1	-77	-77	-77	-77	-77	-77	2	-77	2	6	1	5	6	2	3	5	0	0	1	1	0	0	0
64	2	-77	-77	-77	-77	-77	-77	-77	-77	-77	1	98	1	98	98	98	1	3	1	3	2	6	6	1	1	1	-77	-77	-77	-77	-77	-77	1	-77	2	1	1	98	98	2	2	-77	-77	-77	-77	-77	-77	-77	-77
65	2	-77	-77	-77	-77	-77	-77	-77	-77	-77	3	2	1	1	3	1	1	1	1	2	1	3	4	2	1	2	-77	-77	-77	-77	-77	-77	1	-77	2	1	1	1	1	1	1	5	0	0	0	1	1	0	0
66	2	-77	-77	-77	-77	-77	-77	-77	-77	-77	98	3	1	1	3	1	1	1	2	3	2	4	3	2	1	1	-77	-77	-77	-77	-77	-77	1	-77	2	3	2	5	5	2	3	5	1	0	1	0	0	0	0
67	2	-77	-77	-77	-77	-77	-77	-77	-77	-77	1	98	1	1	2	1	1	2	2	3	2	3	3	98	98	2	-77	-77	-77	-77	-77	-77	1	-77	2	6	1	6	5	1	1	5	1	0	0	1	0	0	0
68	2	-77	-77	-77	-77	-77	-77	-77	-77	-77	1	3	1	1	3	98	1	3	2	2	2	3	3	3	2	2	-77	-77	-77	-77	-77	-77	1	-77	2	1	2	1	6	1	1	5	0	0	0	0	0	1	0
69	2	-77	-77	-77	-77	-77	-77	-77	-77	-77	3	2	1	1	3	98	5	3	1	3	1	5	4	1	1	2	-77	-77	-77	-77	-77	-77	1	-77	2	6	1	6	6	2	1	5	1	0	0	1	0	0	0
70	2	-77	-77	-77	-77	-77	-77	-77	-77	-77	2	2	1	1	2	1	2	2	1	3	2	3	3	4	1	1	-77	-77	-77	-77	-77	-77	1	-77	1	6	1	6	6	1	3	2	-77	-77	-77	-77	-77	-77	-77
71	2	-77	-77	-77	-77	-77	-77	-77	-77	-77	1	3	1	1	2	1	5	1	3	3	2	5	2	5	3	1	-77	-77	-77	-77	-77	-77	1	-77	2	4	1	5	6	2	1	5	0	0	0	0	1	0	1
72	2	-77	-77	-77	-77	-77	-77	-77	-77	-77	2	2	1	1	3	1	1	1	98	3	2	2	5	2	1	2	-77	-77	-77	-77	-77	-77	98	-77	2	2	1	3	6	1	1	2	-77	-77	-77	-77	-77	-77	-77
73	2	-77	-77	-77	-77	-77	-77	-77	-77	-77	1	98	1	1	3	1	1	1	2	2	1	2	1	5	1	1	-77	-77	-77	-77	-77	-77	1	-77	2	5	1	2	6	2	2	-77	-77	-77	-77	-77	-77	-77	-77
74	2	-77	-77	-77	-77	-77	-77	-77	-77	-77	1	1	1	1	2	98	1	1	1	2	2	3	4	6	2	3	6	6	2	4	3	6	1	-77	2	1	1	4	6	1	1	5	0	0	0	0	0	0	1
75	2	-77	-77	-77	-77	-77	-77	-77	-77	-77	98	98	98	98	98	98	1	98	2	2	2	6	6	98	98	1	-77	-77	-77	-77	-77	-77	2	-77	2	6	1	6	6	98	2	-77	-77	-77	-77	-77	-77	-77	-77
76	2	-77	-77	-77	-77	-77	-77	-77	-77	-77	1	98	1	1	3	1	1	2	2	3	2	6	4	3	1	1	-77	-77	-77	-77	-77	-77	1	-77	2	3	1	6	6	98	2	-77	-77	-77	-77	-77	-77	-77	-77
77	2	-77	-77	-77	-77	-77	-77	-77	-77	-77	3	1	1	98	98	1	2	1	98	3	2	1	3	6	1	1	-77	-77	-77	-77	-77	-77	1	-77	1	3	1	5	6	2	1	2	-77	-77	-77	-77	-77	-77	-77
78	2	-77	-77	-77	-77	-77	-77	-77	-77	-77	2	3	1	1	3	3	1	1	3	3	2	6	2	2	1	1	-77	-77	-77	-77	-77	-77	1	-77	2	3	1	1	3	1	1	5	0	0	1	0	0	0	0
79	2	-77	-77	-77	-77	-77	-77	-77	-77	-77	2	1	1	1	2	1	1	1	2	3	2	4	5	5	1	2	-77	-77	-77	-77	-77	-77	2	-77	2	4	1	3	3	1	3	4	0	0	1	1	0	0	0
80	2	-77	-77	-77	-77	-77	-77	-77	-77	-77	3	1	1	3	3	98	1	1	1	2	1	3	5	1	3	2	-77	-77	-77	-77	-77	-77	1	-77	2	1	1	5	6	1	1	5	1	0	0	1	0	0	0
81	1	1	0	1	0	0	1	0	0	3	1	3	1	1	3	98	1	1	2	2	2	3	3	6	1	1	-77	-77	-77	-77	-77	-77	2	-77	1	6	98	6	6	1	3	1	-77	-77	-77	-77	-77	-77	-77
82	2	-77	-77	-77	-77	-77	-77	-77	-77	-77	3	3	1	1	3	1	2	1	1	3	2	3	6	6	1	1	-77	-77	-77	-77	-77	-77	1	-77	2	6	1	6	6	2	1	5	0	0	1	1	0	0	0
83	1	1	0	0	0	0	1	1	0	1	2	3	1	1	3	1	1	1	1	3	2	3	1	6	1	1	-77	-77	-77	-77	-77	-77	1	-77	2	6	1	1	6	1	3	4	0	0	1	0	1	0	1
84	2	-77	-77	-77	-77	-77	-77	-77	-77	-77	3	1	98	1	3	1	1	1	98	2	2	3	98	5	3	1	-77	-77	-77	-77	-77	-77	3	-77	2	2	2	3	3	2	2	-77	-77	-77	-77	-77	-77	-77	-77
85	2	-77	-77	-77	-77	-77	-77	-77	-77	-77	3	3	2	1	3	1	1	1	2	3	2	3	4	4	1	1	-77	-77	-77	-77	-77	-77	1	-77	2	6	2	5	6	2	1	5	1	0	0	0	1	0	0
86	2	-77	-77	-77	-77	-77	-77	-77	-77	-77	1	2	1	1	3	3	1	3	2	3	2	6	2	5	2	2	-77	-77	-77	-77	-77	-77	2	-77	2	5	2	5	6	1	1	5	0	0	1	0	0	0	0
87	2	-77	-77	-77	-77	-77	-77	-77	-77	-77	1	98	1	1	1	1	6	3	98	3	2	1	6	1	98	1	-77	-77	-77	-77	-77	-77	1	-77	2	5	98	6	6	2	3	2	-77	-77	-77	-77	-77	-77	-77
88	1	1	0	1	0	0	0	1	0	3	1	2	1	1	3	1	1	3	1	2	2	6	3	6	1	2	-77	-77	-77	-77	-77	-77	2	-77	2	6	1	6	6	2	3	4	0	0	1	0	1	0	0
89	2	-77	-77	-77	-77	-77	-77	-77	-77	-77	98	3	1	1	3	3	1	2	3	3	2	3	2	6	2	1	-77	-77	-77	-77	-77	-77	98	-77	2	4	2	1	98	98	3	5	0	0	0	1	1	0	0
90	1	1	0	1	0	1	1	0	0	2	1	3	1	1	3	1	1	3	2	3	2	3	2	6	1	1	-77	-77	-77	-77	-77	-77	2	-77	1	5	1	6	6	1	3	2	-77	-77	-77	-77	-77	-77	-77
91	2	-77	-77	-77	-77	-77	-77	-77	-77	-77	1	1	1	1	3	2	1	3	3	3	2	1	3	1	1	2	-77	-77	-77	-77	-77	-77	1	-77	2	1	1	1	6	2	1	5	1	0	0	0	0	0	0
92	2	-77	-77	-77	-77	-77	-77	-77	-77	-77	3	1	3	3	1	1	1	3	1	3	1	3	5	5	4	1	-77	-77	-77	-77	-77	-77	1	-77	2	3	1	1	1	1	1	5	0	0	1	1	0	1	1
93	2	-77	-77	-77	-77	-77	-77	-77	-77	-77	1	98	1	1	3	1	4	3	1	3	2	5	5	3	2	2	-77	-77	-77	-77	-77	-77	1	-77	2	6	1	4	6	2	1	5	0	0	1	1	0	0	0
94	2	-77	-77	-77	-77	-77	-77	-77	-77	-77	2	2	1	1	2	1	1	1	2	2	2	2	2	6	1	1	-77	-77	-77	-77	-77	-77	2	-77	1	5	1	6	6	1	2	-77	-77	-77	-77	-77	-77	-77	-77
95	2	-77	-77	-77	-77	-77	-77	-77	-77	-77	98	98	98	1	3	1	1	2	1	2	2	4	3	3	98	1	-77	-77	-77	-77	-77	-77	3	-77	2	3	2	1	6	2	3	5	0	0	0	1	0	0	0
96	1	1	0	1	0	0	1	1	0	4	3	3	3	1	3	3	1	98	2	2	2	3	6	1	2	2	-77	-77	-77	-77	-77	-77	1	-77	2	2	2	4	6	2	3	5	0	0	1	1	0	0	1
97	2	-77	-77	-77	-77	-77	-77	-77	-77	-77	1	2	1	1	3	1	1	1	2	2	1	4	2	1	1	2	-77	-77	-77	-77	-77	-77	1	-77	2	4	1	2	6	2	1	5	1	0	0	1	0	0	0
98	2	-77	-77	-77	-77	-77	-77	-77	-77	-77	98	1	1	1	3	1	1	1	1	98	2	6	6	1	1	1	-77	-77	-77	-77	-77	-77	1	-77	2	6	1	1	6	1	1	5	1	0	0	1	0	0	0
99	2	-77	-77	-77	-77	-77	-77	-77	-77	-77	1	1	1	1	1	1	1	3	2	2	2	3	3	1	1	1	-77	-77	-77	-77	-77	-77	2	-77	2	2	1	3	3	1	1	5	0	0	0	0	0	1	0
100	1	0	0	1	0	0	0	1	0	1	2	2	1	1	3	1	1	3	1	2	2	4	4	6	2	1	-77	-77	-77	-77	-77	-77	3	-77	2	4	1	6	6	2	3	5	0	0	1	1	0	0	0
101	1	0	0	1	0	0	0	0	0	2	1	2	3	1	2	2	1	1	2	2	2	2	2	6	1	1	-77	-77	-77	-77	-77	-77	1	-77	1	6	1	6	6	1	3	4	0	0	1	0	0	0	0
102	1	1	0	0	0	0	1	0	0	2	1	3	1	1	3	1	1	1	1	2	2	5	3	6	1	1	-77	-77	-77	-77	-77	-77	2	-77	2	6	1	6	6	2	1	4	0	0	0	0	0	0	1
103	2	-77	-77	-77	-77	-77	-77	-77	-77	-77	3	98	98	98	98	98	1	3	1	2	2	4	4	3	3	1	-77	-77	-77	-77	-77	-77	1	-77	2	1	1	6	2	1	1	5	1	0	0	0	0	0	0
104	2	-77	-77	-77	-77	-77	-77	-77	-77	-77	1	3	98	1	98	1	1	2	2	3	1	4	5	3	3	2	-77	-77	-77	-77	-77	-77	1	-77	2	2	1	3	6	2	1	5	0	0	1	1	0	0	0
105	2	-77	-77	-77	-77	-77	-77	-77	-77	-77	1	2	1	1	3	2	1	1	2	2	2	2	2	1	2	1	-77	-77	-77	-77	-77	-77	1	-77	2	2	1	2	6	2	1	5	0	0	0	1	0	0	0
106	2	-77	-77	-77	-77	-77	-77	-77	-77	-77	1	1	1	1	3	1	1	1	1	3	2	3	6	1	1	1	-77	-77	-77	-77	-77	-77	3	-77	2	3	1	3	6	1	3	5	1	0	0	0	0	0	0
107	2	-77	-77	-77	-77	-77	-77	-77	-77	-77	2	2	1	1	2	1	1	1	2	2	2	2	2	5	1	1	-77	-77	-77	-77	-77	-77	1	-77	2	6	1	2	4	2	1	5	0	0	1	1	0	0	0
108	1	0	0	0	0	0	1	1	0	2	1	3	1	1	3	1	2	1	2	2	2	5	4	6	1	1	-77	-77	-77	-77	-77	-77	1	-77	1	4	1	5	6	1	3	4	0	0	1	1	0	0	0
109	2	-77	-77	-77	-77	-77	-77	-77	-77	-77	1	3	1	2	2	3	2	3	98	2	1	6	6	1	6	4	6	6	1	6	1	5	1	-77	2	3	1	5	6	2	1	5	0	0	1	1	0	0	0
110	2	-77	-77	-77	-77	-77	-77	-77	-77	-77	1	1	1	1	3	1	1	1	2	3	2	1	2	3	1	1	-77	-77	-77	-77	-77	-77	1	-77	2	6	1	6	6	2	3	2	-77	-77	-77	-77	-77	-77	-77
111	2	-77	-77	-77	-77	-77	-77	-77	-77	-77	1	3	3	3	1	3	1	3	2	2	2	3	6	4	6	3	1	2	1	3	1	1	1	-77	2	1	1	1	6	1	1	5	1	0	1	1	0	0	0
112	1	1	1	0	0	0	0	0	0	1	1	1	3	1	98	1	1	1	2	2	2	6	3	1	1	1	-77	-77	-77	-77	-77	-77	2	-77	2	6	1	6	2	1	1	5	0	0	0	0	0	0	0
113	2	-77	-77	-77	-77	-77	-77	-77	-77	-77	1	1	1	1	2	1	1	1	98	3	2	6	98	1	1	1	-77	-77	-77	-77	-77	-77	2	-77	2	1	1	1	5	1	2	-77	-77	-77	-77	-77	-77	-77	-77
114	2	-77	-77	-77	-77	-77	-77	-77	-77	-77	1	3	1	1	1	1	1	1	1	3	2	3	3	1	6	98	98	98	98	98	98	98	2	-77	2	6	1	1	6	2	3	5	0	0	1	1	0	0	0
115	1	0	1	0	0	0	1	0	0	2	2	3	1	1	3	3	2	1	3	3	2	1	1	5	1	1	-77	-77	-77	-77	-77	-77	1	-77	2	5	1	5	6	2	1	5	0	0	1	0	1	0	0
116	2	-77	-77	-77	-77	-77	-77	-77	-77	-77	1	1	1	1	3	1	1	1	1	3	2	3	2	6	1	1	-77	-77	-77	-77	-77	-77	1	-77	1	4	2	3	6	2	1	2	-77	-77	-77	-77	-77	-77	-77
117	2	-77	-77	-77	-77	-77	-77	-77	-77	-77	1	1	2	2	1	1	1	3	2	2	1	4	3	3	2	2	-77	-77	-77	-77	-77	-77	2	-77	2	3	2	2	6	2	1	3	-77	-77	-77	-77	-77	-77	-77
118	1	1	1	1	0	0	1	1	0	3	3	2	1	1	1	2	5	1	1	2	2	4	2	6	1	1	-77	-77	-77	-77	-77	-77	1	-77	2	4	1	6	5	1	3	4	0	0	0	1	1	0	0
119	1	1	0	1	0	0	0	0	0	2	1	1	1	1	3	1	1	1	1	2	2	3	2	6	1	1	-77	-77	-77	-77	-77	-77	1	-77	2	4	1	2	6	2	3	5	1	0	0	0	0	0	0
120	1	1	1	1	0	0	1	1	0	1	3	3	1	1	3	1	1	2	1	2	2	5	1	4	1	1	-77	-77	-77	-77	-77	-77	1	-77	2	5	1	2	6	2	1	5	1	0	0	0	1	1	0
121	1	1	1	1	0	0	1	1	0	1	3	98	98	98	3	98	1	2	1	2	2	1	1	6	1	1	-77	-77	-77	-77	-77	-77	1	-77	2	1	1	1	5	1	3	1	-77	-77	-77	-77	-77	-77	-77
122	1	1	0	0	0	0	1	0	0	2	2	2	1	1	3	1	1	1	2	2	2	4	3	6	1	1	-77	-77	-77	-77	-77	-77	1	-77	2	1	1	1	4	2	1	5	1	0	0	0	0	0	0
123	2	-77	-77	-77	-77	-77	-77	-77	-77	-77	1	2	1	1	1	3	2	3	2	2	2	2	98	2	1	3	1	6	6	98	6	98	98	-77	2	1	98	1	98	1	2	-77	-77	-77	-77	-77	-77	-77	-77
124	2	-77	-77	-77	-77	-77	-77	-77	-77	-77	1	98	98	98	98	98	5	3	1	2	1	6	6	1	1	1	-77	-77	-77	-77	-77	-77	1	-77	2	98	98	98	98	98	2	-77	-77	-77	-77	-77	-77	-77	-77
125	2	-77	-77	-77	-77	-77	-77	-77	-77	-77	98	98	98	98	98	98	1	98	98	2	1	6	6	1	1	4	6	6	1	6	1	3	3	-77	2	3	1	1	6	2	1	5	0	0	0	1	0	0	0
126	2	-77	-77	-77	-77	-77	-77	-77	-77	-77	3	3	3	1	3	3	2	1	2	2	2	6	3	1	1	1	-77	-77	-77	-77	-77	-77	1	-77	1	5	1	5	6	2	1	2	-77	-77	-77	-77	-77	-77	-77
127	2	-77	-77	-77	-77	-77	-77	-77	-77	-77	3	1	3	1	1	1	2	3	1	2	2	1	2	3	1	2	-77	-77	-77	-77	-77	-77	1	-77	1	1	2	6	4	1	2	-77	-77	-77	-77	-77	-77	-77	-77
128	2	-77	-77	-77	-77	-77	-77	-77	-77	-77	1	1	1	1	3	1	1	3	1	3	98	6	6	1	1	2	-77	-77	-77	-77	-77	-77	1	-77	2	6	1	3	6	1	3	1	-77	-77	-77	-77	-77	-77	-77
129	1	1	1	1	0	0	1	1	0	3	98	98	3	1	1	3	3	3	98	2	1	6	6	1	98	2	-77	-77	-77	-77	-77	-77	6	3	2	3	98	3	4	98	3	5	0	0	0	0	0	1	0
130	2	-77	-77	-77	-77	-77	-77	-77	-77	-77	98	98	98	98	98	98	1	2	1	2	98	5	6	1	1	1	-77	-77	-77	-77	-77	-77	1	-77	2	3	1	2	5	1	1	5	0	0	1	1	0	0	0
131	2	-77	-77	-77	-77	-77	-77	-77	-77	-77	1	3	2	1	2	98	2	3	2	2	2	3	6	3	3	1	-77	-77	-77	-77	-77	-77	1	-77	2	1	1	6	3	2	1	4	1	0	1	1	0	0	0
132	2	-77	-77	-77	-77	-77	-77	-77	-77	-77	98	98	98	98	98	98	1	98	1	3	1	6	6	1	1	3	1	6	1	1	1	6	1	-77	2	1	1	1	3	2	2	-77	-77	-77	-77	-77	-77	-77	-77
133	2	-77	-77	-77	-77	-77	-77	-77	-77	-77	1	1	1	1	3	1	1	1	1	2	2	6	5	2	1	1	-77	-77	-77	-77	-77	-77	1	-77	2	5	1	5	6	1	1	5	1	0	0	0	0	0	0
134	2	-77	-77	-77	-77	-77	-77	-77	-77	-77	2	1	1	1	3	98	2	1	2	3	2	4	3	2	1	2	-77	-77	-77	-77	-77	-77	2	-77	2	2	3	1	6	2	3	1	-77	-77	-77	-77	-77	-77	-77
135	1	1	1	1	0	0	1	0	0	2	3	2	1	1	3	3	1	1	1	2	2	1	3	1	98	1	-77	-77	-77	-77	-77	-77	1	-77	2	1	5	1	6	1	3	5	0	0	0	0	1	0	0
136	2	-77	-77	-77	-77	-77	-77	-77	-77	-77	1	1	1	1	3	1	2	1	98	3	2	5	3	98	1	1	-77	-77	-77	-77	-77	-77	1	-77	2	6	1	6	6	2	3	5	1	0	0	0	1	0	1
137	1	1	1	1	1	1	1	1	0	1	1	1	1	1	3	1	1	1	2	2	2	1	1	6	1	1	-77	-77	-77	-77	-77	-77	4	1	1	1	1	6	6	2	3	5	0	0	0	0	1	0	0
138	2	-77	-77	-77	-77	-77	-77	-77	-77	-77	3	1	1	1	3	1	1	3	2	2	2	6	5	5	1	2	-77	-77	-77	-77	-77	-77	1	-77	2	5	1	2	5	1	1	5	0	0	0	1	0	0	0
139	2	-77	-77	-77	-77	-77	-77	-77	-77	-77	98	1	1	1	3	1	1	1	1	2	2	3	3	3	2	2	-77	-77	-77	-77	-77	-77	1	-77	2	3	1	3	6	2	1	5	0	0	0	1	0	0	0
140	2	-77	-77	-77	-77	-77	-77	-77	-77	-77	1	2	1	1	3	2	1	1	2	3	2	5	4	1	1	1	-77	-77	-77	-77	-77	-77	1	-77	2	6	1	6	6	1	3	5	1	0	0	0	1	0	0
141	1	1	1	0	0	0	1	0	0	1	3	98	1	1	3	1	1	98	1	3	2	5	4	6	2	1	-77	-77	-77	-77	-77	-77	1	-77	2	1	1	1	6	2	1	5	1	0	1	1	0	0	0
142	2	-77	-77	-77	-77	-77	-77	-77	-77	-77	2	2	1	1	2	1	1	1	1	3	2	3	3	4	1	1	-77	-77	-77	-77	-77	-77	1	-77	2	4	1	6	6	1	3	4	0	0	1	1	0	0	0
143	2	-77	-77	-77	-77	-77	-77	-77	-77	-77	3	2	1	1	3	2	2	1	2	2	2	3	2	2	1	2	-77	-77	-77	-77	-77	-77	2	-77	2	2	98	1	6	2	3	5	1	0	1	1	1	0	0
144	1	1	0	0	0	0	0	1	0	3	2	1	1	1	3	1	1	1	1	3	2	3	3	6	1	2	-77	-77	-77	-77	-77	-77	1	-77	2	2	1	6	6	1	2	-77	-77	-77	-77	-77	-77	-77	-77
145	1	1	1	0	0	0	1	0	0	2	2	2	1	1	2	2	1	1	1	2	2	3	2	2	5	1	-77	-77	-77	-77	-77	-77	1	-77	2	3	1	6	6	2	3	5	-77	-77	-77	-77	-77	-77	-77
146	1	1	1	0	0	0	0	1	0	1	3	98	98	98	98	98	1	2	1	3	2	1	1	6	1	1	-77	-77	-77	-77	-77	-77	5	1	1	1	1	1	6	98	1	5	0	0	0	0	1	0	0
147	1	0	1	1	0	0	1	0	0	2	2	1	1	1	3	1	1	1	1	2	2	3	4	1	1	2	-77	-77	-77	-77	-77	-77	1	-77	2	4	1	3	6	2	2	-77	-77	-77	-77	-77	-77	-77	-77
148	2	-77	-77	-77	-77	-77	-77	-77	-77	-77	2	2	1	1	3	1	1	1	2	3	2	4	2	5	1	2	-77	-77	-77	-77	-77	-77	2	-77	2	5	1	5	6	2	1	5	0	0	1	1	0	0	0
149	2	-77	-77	-77	-77	-77	-77	-77	-77	-77	1	1	1	1	2	1	2	3	1	3	2	4	2	3	1	1	-77	-77	-77	-77	-77	-77	1	-77	1	6	1	6	6	1	3	1	-77	-77	-77	-77	-77	-77	-77
150	1	0	0	0	0	0	1	0	0	1	3	1	1	1	3	1	5	1	1	3	2	2	2	6	1	1	-77	-77	-77	-77	-77	-77	6	3	2	6	1	6	6	2	3	5	0	0	0	0	1	0	0
151	2	-77	-77	-77	-77	-77	-77	-77	-77	-77	98	3	98	98	1	98	1	1	98	98	2	6	6	3	2	4	5	6	1	1	1	6	1	-77	2	1	1	1	6	98	1	5	0	0	1	1	0	1	0
152	1	1	1	0	0	0	0	1	0	4	98	1	1	1	2	98	1	1	1	3	1	4	3	3	3	2	-77	-77	-77	-77	-77	-77	1	-77	1	5	1	2	2	2	2	-77	-77	-77	-77	-77	-77	-77	-77
153	1	1	1	1	0	0	1	1	0	2	3	3	2	1	3	1	1	1	3	3	2	4	3	6	1	2	-77	-77	-77	-77	-77	-77	1	-77	2	6	1	6	6	2	3	3	-77	-77	-77	-77	-77	-77	-77
154	2	-77	-77	-77	-77	-77	-77	-77	-77	-77	2	1	1	1	3	1	2	2	1	2	2	4	3	4	1	1	-77	-77	-77	-77	-77	-77	1	-77	2	6	1	4	6	2	1	5	0	0	1	0	0	0	1
155	1	1	0	0	0	0	0	1	0	3	98	98	98	98	98	98	1	1	98	3	2	5	6	98	4	1	-77	-77	-77	-77	-77	-77	2	-77	2	1	1	1	4	2	1	5	0	0	0	1	1	0	0
156	1	1	1	1	1	1	1	1	0	1	1	2	1	1	3	1	1	1	2	3	2	1	1	6	1	1	-77	-77	-77	-77	-77	-77	1	-77	2	5	1	6	6	2	1	5	0	0	0	0	1	0	0
157	1	1	0	0	0	0	0	0	0	1	1	2	1	1	2	1	2	1	2	2	1	3	4	1	1	2	-77	-77	-77	-77	-77	-77	1	-77	2	2	2	1	98	1	1	5	0	0	1	1	0	0	0
158	2	-77	-77	-77	-77	-77	-77	-77	-77	-77	1	3	1	1	3	3	1	3	98	2	2	3	5	1	3	1	-77	-77	-77	-77	-77	-77	1	-77	2	6	1	5	6	98	1	5	0	0	0	1	0	0	0
159	2	-77	-77	-77	-77	-77	-77	-77	-77	-77	2	3	1	1	3	1	1	1	2	2	2	1	3	2	1	2	-77	-77	-77	-77	-77	-77	1	-77	2	3	1	2	6	1	2	-77	-77	-77	-77	-77	-77	-77	-77
160	2	-77	-77	-77	-77	-77	-77	-77	-77	-77	1	1	1	1	3	1	2	3	1	2	2	6	6	4	1	2	-77	-77	-77	-77	-77	-77	6	4	2	1	1	1	6	1	1	5	1	0	0	1	0	1	0
161	2	-77	-77	-77	-77	-77	-77	-77	-77	-77	3	3	98	1	3	1	2	3	1	1	1	6	5	3	98	3	5	2	1	1	1	1	2	-77	2	1	2	1	4	2	1	5	0	0	1	0	0	1	0
162	1	1	1	0	0	0	1	0	0	3	3	1	1	1	3	1	1	1	2	3	2	6	3	6	1	1	-77	-77	-77	-77	-77	-77	1	-77	1	6	1	6	6	2	3	1	-77	-77	-77	-77	-77	-77	-77
163	2	-77	-77	-77	-77	-77	-77	-77	-77	-77	3	1	1	1	3	3	5	3	2	3	2	2	5	3	3	1	-77	-77	-77	-77	-77	-77	1	-77	2	6	1	3	6	2	1	5	0	0	1	1	0	1	0
164	1	1	1	1	0	0	0	0	0	1	3	3	1	2	3	3	2	1	2	2	2	4	4	6	1	1	-77	-77	-77	-77	-77	-77	1	-77	2	2	1	1	6	2	3	4	0	0	1	1	0	0	0
165	2	-77	-77	-77	-77	-77	-77	-77	-77	-77	2	1	1	1	1	1	1	1	1	3	2	6	4	6	6	1	-77	-77	-77	-77	-77	-77	1	-77	2	3	1	5	6	2	2	-77	-77	-77	-77	-77	-77	-77	-77
166	2	-77	-77	-77	-77	-77	-77	-77	-77	-77	1	2	1	1	2	1	1	1	2	2	2	4	3	3	2	1	-77	-77	-77	-77	-77	-77	1	-77	2	1	3	6	6	1	1	5	0	0	1	1	0	1	0
167	2	-77	-77	-77	-77	-77	-77	-77	-77	-77	1	3	1	1	3	3	1	98	1	2	2	6	6	3	3	1	-77	-77	-77	-77	-77	-77	1	-77	2	3	1	3	6	2	1	5	0	0	1	0	0	0	1
168	2	-77	-77	-77	-77	-77	-77	-77	-77	-77	1	3	1	1	3	3	1	3	1	3	2	3	4	3	1	2	-77	-77	-77	-77	-77	-77	1	-77	2	2	1	3	6	1	1	5	0	0	1	1	0	0	0
169	1	0	0	0	0	0	1	0	0	4	3	3	1	1	3	1	1	1	1	2	2	3	6	1	1	2	-77	-77	-77	-77	-77	-77	1	-77	2	6	1	6	6	1	1	5	0	0	1	1	0	0	0
170	2	-77	-77	-77	-77	-77	-77	-77	-77	-77	3	3	1	1	3	1	1	3	2	3	2	2	2	6	1	1	-77	-77	-77	-77	-77	-77	2	-77	1	6	1	5	6	1	3	1	-77	-77	-77	-77	-77	-77	-77
171	2	-77	-77	-77	-77	-77	-77	-77	-77	-77	1	98	98	98	98	98	1	3	1	3	2	1	1	6	1	1	-77	-77	-77	-77	-77	-77	1	-77	1	6	1	6	6	2	3	5	0	0	1	0	1	0	0
172	2	-77	-77	-77	-77	-77	-77	-77	-77	-77	3	3	1	1	3	1	1	1	1	3	2	4	3	3	1	1	-77	-77	-77	-77	-77	-77	1	-77	2	5	2	3	3	2	3	3	-77	-77	-77	-77	-77	-77	-77
173	1	1	0	0	0	1	1	0	0	1	3	3	98	98	3	98	2	3	1	2	2	6	98	1	98	2	-77	-77	-77	-77	-77	-77	1	-77	2	98	1	98	6	2	3	5	0	0	0	0	0	0	1
174	1	1	1	1	0	0	0	1	0	3	3	98	1	98	3	98	2	2	1	3	2	3	3	4	1	1	-77	-77	-77	-77	-77	-77	1	-77	2	4	1	1	6	2	1	5	1	0	1	1	0	0	0
175	2	-77	-77	-77	-77	-77	-77	-77	-77	-77	3	3	3	1	3	3	1	1	3	3	2	4	3	2	1	1	-77	-77	-77	-77	-77	-77	1	-77	2	5	1	6	6	1	1	5	0	0	1	1	1	0	0
176	1	1	1	0	0	0	1	0	0	3	1	3	1	2	3	1	1	1	2	2	2	3	3	3	1	2	-77	-77	-77	-77	-77	-77	1	-77	1	2	2	4	6	2	3	3	-77	-77	-77	-77	-77	-77	-77
177	1	1	1	1	0	0	1	0	0	3	3	1	1	1	3	98	5	1	1	3	2	3	3	1	1	2	-77	-77	-77	-77	-77	-77	1	-77	2	1	1	2	5	2	3	3	-77	-77	-77	-77	-77	-77	-77
178	2	-77	-77	-77	-77	-77	-77	-77	-77	-77	2	3	1	1	3	3	1	1	2	2	2	4	2	6	1	1	-77	-77	-77	-77	-77	-77	1	-77	1	5	1	6	6	1	3	1	-77	-77	-77	-77	-77	-77	-77
179	2	-77	-77	-77	-77	-77	-77	-77	-77	-77	3	3	3	2	3	3	1	1	2	3	2	2	1	6	1	1	-77	-77	-77	-77	-77	-77	1	-77	1	6	1	6	6	1	3	2	-77	-77	-77	-77	-77	-77	-77
180	2	-77	-77	-77	-77	-77	-77	-77	-77	-77	2	3	1	1	3	1	1	2	2	2	2	4	4	6	1	1	-77	-77	-77	-77	-77	-77	2	-77	2	3	2	2	6	1	3	3	-77	-77	-77	-77	-77	-77	-77
181	1	1	0	0	0	0	0	0	0	1	3	3	1	1	3	3	1	1	2	2	2	5	3	6	1	1	-77	-77	-77	-77	-77	-77	1	-77	2	6	1	6	6	2	3	3	-77	-77	-77	-77	-77	-77	-77
182	2	-77	-77	-77	-77	-77	-77	-77	-77	-77	1	3	1	1	3	1	1	2	1	3	2	6	2	6	5	1	-77	-77	-77	-77	-77	-77	1	-77	2	1	1	2	6	2	3	5	1	0	0	1	1	1	0
183	1	1	1	1	1	1	1	1	0	1	3	3	1	1	3	1	1	3	1	3	2	2	2	6	98	1	-77	-77	-77	-77	-77	-77	98	-77	2	98	1	6	6	2	3	1	-77	-77	-77	-77	-77	-77	-77
184	2	-77	-77	-77	-77	-77	-77	-77	-77	-77	3	3	1	1	3	1	2	2	1	2	1	4	4	5	1	1	-77	-77	-77	-77	-77	-77	1	-77	2	3	1	2	4	1	3	5	0	0	1	1	0	0	0
185	2	-77	-77	-77	-77	-77	-77	-77	-77	-77	2	1	1	1	3	1	6	3	1	2	2	4	2	1	1	1	-77	-77	-77	-77	-77	-77	1	-77	98	6	1	1	6	1	1	5	1	0	0	1	1	1	0
186	2	-77	-77	-77	-77	-77	-77	-77	-77	-77	2	3	1	1	1	1	1	2	1	2	2	4	4	98	3	2	-77	-77	-77	-77	-77	-77	1	-77	2	6	1	6	6	2	3	3	-77	-77	-77	-77	-77	-77	-77
187	2	-77	-77	-77	-77	-77	-77	-77	-77	-77	98	1	3	98	1	3	1	3	1	2	98	3	4	2	5	1	-77	-77	-77	-77	-77	-77	2	-77	2	5	2	5	5	2	1	5	0	0	1	0	0	0	0
188	2	-77	-77	-77	-77	-77	-77	-77	-77	-77	3	3	1	1	3	1	1	1	1	2	2	3	4	2	1	2	-77	-77	-77	-77	-77	-77	2	-77	1	2	1	3	6	2	3	2	-77	-77	-77	-77	-77	-77	-77
189	2	-77	-77	-77	-77	-77	-77	-77	-77	-77	3	98	1	98	3	1	2	3	2	2	1	6	6	6	1	1	-77	-77	-77	-77	-77	-77	1	-77	2	1	98	1	6	2	1	5	1	0	0	0	0	0	0
190	2	-77	-77	-77	-77	-77	-77	-77	-77	-77	1	1	1	1	3	1	1	3	1	2	2	6	98	1	1	2	-77	-77	-77	-77	-77	-77	1	-77	2	1	1	1	98	1	2	-77	-77	-77	-77	-77	-77	-77	-77
191	1	1	1	1	1	0	1	1	0	1	1	1	1	1	1	1	1	1	1	2	2	1	1	1	1	1	-77	-77	-77	-77	-77	-77	6	1	1	6	1	6	6	2	3	1	-77	-77	-77	-77	-77	-77	-77
192	2	-77	-77	-77	-77	-77	-77	-77	-77	-77	3	2	2	1	3	1	1	3	1	2	2	5	4	6	1	2	-77	-77	-77	-77	-77	-77	1	-77	2	2	1	3	6	2	1	4	0	0	1	0	0	0	0
193	2	-77	-77	-77	-77	-77	-77	-77	-77	-77	2	3	1	1	3	2	1	2	2	2	2	3	3	6	1	1	-77	-77	-77	-77	-77	-77	2	-77	2	5	1	3	6	1	3	4	1	0	1	1	0	0	0
194	2	-77	-77	-77	-77	-77	-77	-77	-77	-77	3	1	3	1	3	3	1	3	1	3	2	6	4	1	4	3	3	6	1	1	2	3	2	-77	2	1	1	3	6	1	1	5	1	0	0	1	0	0	0
195	2	-77	-77	-77	-77	-77	-77	-77	-77	-77	1	1	1	1	1	2	1	4	98	98	2	6	6	1	1	2	-77	-77	-77	-77	-77	-77	1	-77	2	1	1	1	98	98	1	5	1	0	0	0	0	1	0
196	2	-77	-77	-77	-77	-77	-77	-77	-77	-77	1	1	1	1	1	3	6	3	2	3	2	1	6	6	1	1	-77	-77	-77	-77	-77	-77	1	-77	2	1	1	1	1	2	1	5	0	0	1	0	1	1	0
197	2	-77	-77	-77	-77	-77	-77	-77	-77	-77	1	3	1	1	3	1	1	2	1	2	1	5	5	6	4	1	-77	-77	-77	-77	-77	-77	1	-77	1	6	1	6	6	2	3	5	0	0	1	1	0	0	0
198	1	1	0	1	0	1	1	0	0	1	3	2	1	1	3	1	2	1	1	2	2	1	1	3	1	1	-77	-77	-77	-77	-77	-77	6	1	2	2	1	2	6	2	3	4	0	0	0	0	1	1	0
199	2	-77	-77	-77	-77	-77	-77	-77	-77	-77	2	98	3	98	3	3	1	3	1	2	2	6	6	1	1	3	1	6	1	1	1	6	2	-77	2	1	1	1	6	1	1	5	0	0	1	1	0	0	0
200	2	-77	-77	-77	-77	-77	-77	-77	-77	-77	2	3	1	1	3	1	1	1	1	3	2	2	2	6	1	1	-77	-77	-77	-77	-77	-77	2	-77	1	6	1	4	5	2	1	2	-77	-77	-77	-77	-77	-77	-77
201	1	1	1	1	0	0	0	0	0	1	1	3	1	1	3	1	1	1	1	3	2	1	1	6	1	1	-77	-77	-77	-77	-77	-77	1	-77	1	6	1	6	6	2	1	2	-77	-77	-77	-77	-77	-77	-77
202	2	-77	-77	-77	-77	-77	-77	-77	-77	-77	3	3	1	1	3	1	2	3	1	2	2	3	3	2	1	98	98	98	98	98	98	98	1	-77	2	1	1	3	6	2	1	5	0	0	1	0	0	0	0
203	2	-77	-77	-77	-77	-77	-77	-77	-77	-77	98	98	98	98	98	98	1	3	3	2	98	1	2	1	98	1	-77	-77	-77	-77	-77	-77	1	-77	2	1	1	98	98	1	2	-77	-77	-77	-77	-77	-77	-77	-77
204	1	1	0	1	0	0	1	1	0	1	98	98	98	1	98	1	1	2	1	3	2	3	6	1	98	1	-77	-77	-77	-77	-77	-77	1	-77	2	1	1	6	6	1	1	5	0	0	1	1	1	0	0
205	2	-77	-77	-77	-77	-77	-77	-77	-77	-77	3	2	2	1	2	98	1	2	1	2	98	6	6	3	3	2	-77	-77	-77	-77	-77	-77	1	-77	2	6	1	3	6	2	3	5	1	0	1	1	0	0	0
206	2	-77	-77	-77	-77	-77	-77	-77	-77	-77	2	2	98	1	2	1	1	1	1	3	2	4	3	6	3	1	-77	-77	-77	-77	-77	-77	1	-77	2	3	2	2	1	2	2	-77	-77	-77	-77	-77	-77	-77	-77
207	2	-77	-77	-77	-77	-77	-77	-77	-77	-77	1	1	1	1	1	3	2	1	98	2	2	5	3	1	1	1	-77	-77	-77	-77	-77	-77	1	-77	2	1	1	6	6	2	3	4	0	0	0	0	1	1	0
208	2	-77	-77	-77	-77	-77	-77	-77	-77	-77	3	98	98	98	98	98	1	3	1	2	1	6	6	1	1	2	-77	-77	-77	-77	-77	-77	1	-77	2	6	1	3	6	2	1	5	0	0	0	1	0	0	0
209	2	-77	-77	-77	-77	-77	-77	-77	-77	-77	3	1	1	1	3	3	1	1	2	2	2	3	3	5	1	1	-77	-77	-77	-77	-77	-77	2	-77	2	3	1	2	6	2	3	2	-77	-77	-77	-77	-77	-77	-77
210	2	-77	-77	-77	-77	-77	-77	-77	-77	-77	2	98	1	1	3	1	1	1	2	2	1	4	6	3	6	3	6	6	1	4	1	3	1	-77	2	1	2	1	6	1	1	3	-77	-77	-77	-77	-77	-77	-77
211	2	-77	-77	-77	-77	-77	-77	-77	-77	-77	3	3	1	1	3	1	1	2	1	3	2	3	3	6	3	1	-77	-77	-77	-77	-77	-77	2	-77	2	3	2	3	6	1	3	1	-77	-77	-77	-77	-77	-77	-77
212	2	-77	-77	-77	-77	-77	-77	-77	-77	-77	2	2	1	1	3	1	1	2	1	3	2	2	4	6	1	1	-77	-77	-77	-77	-77	-77	1	-77	2	6	1	5	6	1	3	1	-77	-77	-77	-77	-77	-77	-77
213	1	0	0	0	1	0	1	0	0	98	1	1	3	1	1	1	1	3	3	2	2	3	2	2	1	1	-77	-77	-77	-77	-77	-77	2	-77	2	3	3	2	2	1	3	5	1	1	0	1	0	1	0
214	1	1	0	1	1	1	1	1	0	3	98	98	1	1	3	1	1	1	2	3	2	3	2	2	1	2	-77	-77	-77	-77	-77	-77	2	-77	1	2	1	98	6	1	3	5	0	0	0	0	0	0	0
215	2	-77	-77	-77	-77	-77	-77	-77	-77	-77	2	1	3	1	3	1	1	1	98	2	2	3	3	5	1	1	-77	-77	-77	-77	-77	-77	1	-77	1	6	1	6	6	1	1	5	1	0	1	0	0	0	0
216	2	-77	-77	-77	-77	-77	-77	-77	-77	-77	1	2	1	2	2	2	1	3	2	3	1	4	6	2	1	2	-77	-77	-77	-77	-77	-77	1	-77	2	4	1	5	5	2	1	5	0	0	1	1	0	0	0
217	2	-77	-77	-77	-77	-77	-77	-77	-77	-77	3	3	1	1	3	1	5	3	3	3	2	5	5	6	3	2	-77	-77	-77	-77	-77	-77	2	-77	2	3	5	4	6	2	1	3	-77	-77	-77	-77	-77	-77	-77
218	2	-77	-77	-77	-77	-77	-77	-77	-77	-77	3	3	3	1	3	3	1	1	1	3	2	6	6	6	2	1	-77	-77	-77	-77	-77	-77	1	-77	2	6	1	6	6	2	1	5	0	0	1	1	0	0	1
219	2	-77	-77	-77	-77	-77	-77	-77	-77	-77	3	3	2	1	3	3	1	3	1	3	1	6	6	5	1	3	6	6	1	6	1	4	1	-77	2	6	1	6	6	98	1	5	0	0	0	0	0	0	1
220	2	-77	-77	-77	-77	-77	-77	-77	-77	-77	3	3	1	1	3	1	1	3	1	3	2	3	3	6	1	1	-77	-77	-77	-77	-77	-77	1	-77	2	2	1	3	6	2	3	4	0	0	1	0	0	0	1
221	2	-77	-77	-77	-77	-77	-77	-77	-77	-77	2	2	1	1	2	1	1	1	1	3	2	2	3	6	1	1	-77	-77	-77	-77	-77	-77	4	3	1	6	1	6	6	2	3	1	-77	-77	-77	-77	-77	-77	-77
222	1	1	0	1	0	0	0	1	0	1	3	1	1	1	3	3	1	1	2	3	2	1	1	6	1	1	-77	-77	-77	-77	-77	-77	6	1	1	6	1	6	6	2	3	1	-77	-77	-77	-77	-77	-77	-77
223	2	-77	-77	-77	-77	-77	-77	-77	-77	-77	1	1	1	1	3	3	1	1	1	3	2	3	3	6	1	1	-77	-77	-77	-77	-77	-77	1	-77	2	6	1	3	6	2	1	5	0	0	0	1	0	0	0
224	2	-77	-77	-77	-77	-77	-77	-77	-77	-77	3	1	1	1	3	1	1	1	1	3	1	3	4	5	1	1	-77	-77	-77	-77	-77	-77	2	-77	2	6	1	6	6	2	1	5	0	0	0	1	0	0	0
225	2	-77	-77	-77	-77	-77	-77	-77	-77	-77	1	98	98	3	3	98	1	3	3	1	2	6	6	1	1	3	6	6	2	6	1	6	5	2	2	1	1	1	6	1	1	5	0	0	0	1	1	1	0
226	2	-77	-77	-77	-77	-77	-77	-77	-77	-77	2	3	1	1	3	1	1	1	1	3	2	3	4	98	98	2	-77	-77	-77	-77	-77	-77	2	-77	1	5	1	5	6	2	1	5	0	0	1	1	1	0	0
227	2	-77	-77	-77	-77	-77	-77	-77	-77	-77	2	1	1	1	3	3	1	1	1	3	2	3	2	6	2	1	-77	-77	-77	-77	-77	-77	3	-77	2	1	1	2	5	1	3	2	-77	-77	-77	-77	-77	-77	-77
228	2	-77	-77	-77	-77	-77	-77	-77	-77	-77	3	2	1	1	3	3	1	3	1	2	2	4	4	4	3	1	-77	-77	-77	-77	-77	-77	3	-77	2	5	5	6	5	2	1	4	0	0	0	1	0	0	0
229	2	-77	-77	-77	-77	-77	-77	-77	-77	-77	3	1	1	1	98	3	1	3	2	2	2	4	4	6	2	2	-77	-77	-77	-77	-77	-77	1	-77	2	3	1	3	5	1	3	5	0	0	0	1	0	0	0
230	1	1	1	1	0	0	1	0	0	3	1	2	1	1	3	1	1	3	1	2	2	4	3	98	2	1	-77	-77	-77	-77	-77	-77	1	-77	2	3	3	1	98	98	3	5	0	0	0	0	1	0	0
231	2	-77	-77	-77	-77	-77	-77	-77	-77	-77	3	3	1	98	3	1	1	1	2	3	2	3	2	6	1	1	-77	-77	-77	-77	-77	-77	1	-77	2	6	1	6	6	2	3	1	-77	-77	-77	-77	-77	-77	-77
232	2	-77	-77	-77	-77	-77	-77	-77	-77	-77	1	2	1	1	3	1	1	1	1	3	2	3	2	6	1	1	-77	-77	-77	-77	-77	-77	1	-77	1	6	1	6	6	1	3	2	-77	-77	-77	-77	-77	-77	-77
233	1	1	1	1	0	0	1	0	0	4	2	1	1	1	1	1	1	1	1	3	2	5	3	6	1	1	-77	-77	-77	-77	-77	-77	2	-77	2	1	1	6	1	2	3	5	1	1	0	1	0	0	0
234	2	-77	-77	-77	-77	-77	-77	-77	-77	-77	3	3	3	1	3	1	1	1	1	2	1	3	3	3	98	2	-77	-77	-77	-77	-77	-77	2	-77	2	6	1	6	6	1	1	5	0	0	1	1	0	0	0
235	2	-77	-77	-77	-77	-77	-77	-77	-77	-77	2	2	1	2	2	1	2	3	2	3	2	4	3	2	1	1	-77	-77	-77	-77	-77	-77	2	-77	2	1	1	3	6	2	3	5	1	0	1	1	0	0	0
236	2	-77	-77	-77	-77	-77	-77	-77	-77	-77	1	1	1	1	1	1	2	1	98	2	98	3	1	1	1	1	-77	-77	-77	-77	-77	-77	1	-77	2	1	1	1	6	2	1	4	0	0	0	0	0	0	1
237	1	1	0	1	1	1	1	1	0	1	3	3	3	1	3	3	1	1	3	3	2	1	1	6	1	1	-77	-77	-77	-77	-77	-77	6	1	1	6	1	6	6	1	3	3	-77	-77	-77	-77	-77	-77	-77
238	2	-77	-77	-77	-77	-77	-77	-77	-77	-77	1	1	1	1	3	1	1	3	2	2	2	4	4	1	3	2	-77	-77	-77	-77	-77	-77	1	-77	2	1	1	1	2	1	1	5	0	0	1	1	1	0	0
239	2	-77	-77	-77	-77	-77	-77	-77	-77	-77	2	2	1	1	3	2	1	1	1	3	2	4	3	6	1	1	-77	-77	-77	-77	-77	-77	2	-77	1	6	1	6	6	1	3	3	-77	-77	-77	-77	-77	-77	-77
240	2	-77	-77	-77	-77	-77	-77	-77	-77	-77	2	1	1	1	3	1	1	1	1	3	2	4	3	6	1	1	-77	-77	-77	-77	-77	-77	1	-77	2	6	1	6	6	2	3	5	0	0	1	0	0	0	0
241	2	-77	-77	-77	-77	-77	-77	-77	-77	-77	1	3	3	1	1	1	1	2	2	2	2	3	3	1	4	1	-77	-77	-77	-77	-77	-77	2	-77	2	1	1	1	6	1	2	-77	-77	-77	-77	-77	-77	-77	-77
242	1	1	1	1	0	0	0	0	0	1	2	3	1	3	3	98	1	1	1	2	2	4	3	3	1	1	-77	-77	-77	-77	-77	-77	1	-77	2	1	3	1	5	1	2	-77	-77	-77	-77	-77	-77	-77	-77
243	2	-77	-77	-77	-77	-77	-77	-77	-77	-77	1	1	1	1	1	98	1	1	1	2	2	4	3	1	2	1	-77	-77	-77	-77	-77	-77	1	-77	2	1	1	1	3	98	1	5	0	0	0	0	0	0	1
244	2	-77	-77	-77	-77	-77	-77	-77	-77	-77	3	1	1	1	1	98	2	3	1	3	2	5	4	3	2	1	-77	-77	-77	-77	-77	-77	3	-77	2	4	2	3	5	1	1	5	0	0	1	1	1	1	0
245	1	0	0	0	0	0	0	1	0	3	2	98	3	1	1	98	1	2	3	2	2	3	1	3	1	1	-77	-77	-77	-77	-77	-77	1	-77	2	2	1	3	4	2	2	-77	-77	-77	-77	-77	-77	-77	-77
246	2	-77	-77	-77	-77	-77	-77	-77	-77	-77	2	1	1	2	2	98	1	2	1	3	2	3	2	3	1	1	-77	-77	-77	-77	-77	-77	1	-77	2	3	1	2	6	1	1	5	1	0	0	0	0	0	0
247	2	-77	-77	-77	-77	-77	-77	-77	-77	-77	1	3	1	1	3	1	1	2	1	2	1	2	3	1	2	2	-77	-77	-77	-77	-77	-77	3	-77	2	4	2	3	5	2	1	5	0	0	0	1	0	0	0
248	2	-77	-77	-77	-77	-77	-77	-77	-77	-77	1	1	1	2	3	2	1	1	1	3	2	3	3	4	2	1	-77	-77	-77	-77	-77	-77	2	-77	2	4	2	4	5	1	1	3	-77	-77	-77	-77	-77	-77	-77
249	1	1	0	0	0	0	1	0	0	3	3	3	1	2	3	1	1	1	2	2	2	6	3	2	1	2	-77	-77	-77	-77	-77	-77	2	-77	2	5	1	3	3	1	1	3	-77	-77	-77	-77	-77	-77	-77
250	1	0	0	1	0	0	0	0	0	2	2	3	2	1	3	2	1	3	1	2	2	3	2	2	1	2	-77	-77	-77	-77	-77	-77	1	-77	2	3	1	3	6	2	1	5	0	0	0	0	1	1	0
251	2	-77	-77	-77	-77	-77	-77	-77	-77	-77	1	1	1	1	3	1	6	3	1	1	2	3	4	6	1	1	-77	-77	-77	-77	-77	-77	1	-77	2	5	1	6	6	1	1	5	0	0	1	0	0	0	0
252	2	-77	-77	-77	-77	-77	-77	-77	-77	-77	2	2	3	1	98	1	2	1	1	2	2	5	5	2	2	2	-77	-77	-77	-77	-77	-77	1	-77	2	5	2	2	6	2	3	5	0	0	1	0	0	0	0
253	2	-77	-77	-77	-77	-77	-77	-77	-77	-77	1	2	1	1	2	1	1	1	2	2	2	2	3	1	1	2	-77	-77	-77	-77	-77	-77	1	-77	2	6	1	4	4	2	1	5	0	0	1	0	0	0	0
254	2	-77	-77	-77	-77	-77	-77	-77	-77	-77	1	3	3	1	3	3	1	1	1	2	2	2	2	5	2	1	-77	-77	-77	-77	-77	-77	2	-77	2	5	2	5	5	2	1	4	1	0	1	0	0	0	0
255	2	-77	-77	-77	-77	-77	-77	-77	-77	-77	98	1	1	1	1	98	2	3	1	3	2	6	6	1	1	2	-77	-77	-77	-77	-77	-77	1	-77	2	1	1	1	6	1	1	5	0	0	1	1	0	0	0
256	1	0	1	1	0	0	1	1	0	2	2	3	1	1	3	2	1	1	3	3	2	3	3	3	1	1	-77	-77	-77	-77	-77	-77	1	-77	2	6	1	6	6	2	3	4	0	0	1	0	1	0	0
257	2	-77	-77	-77	-77	-77	-77	-77	-77	-77	98	98	98	98	98	98	1	1	2	3	98	6	3	1	98	1	-77	-77	-77	-77	-77	-77	2	-77	2	98	98	98	98	98	1	5	0	0	1	0	0	1	1
258	1	1	1	0	0	0	1	1	0	2	2	3	1	1	3	1	1	1	98	3	2	2	2	6	2	1	-77	-77	-77	-77	-77	-77	3	-77	1	6	2	6	6	1	3	1	-77	-77	-77	-77	-77	-77	-77
259	2	-77	-77	-77	-77	-77	-77	-77	-77	-77	1	3	1	1	3	3	1	1	3	3	2	3	2	1	1	1	-77	-77	-77	-77	-77	-77	1	-77	2	2	1	5	6	2	1	3	-77	-77	-77	-77	-77	-77	-77
260	2	-77	-77	-77	-77	-77	-77	-77	-77	-77	2	3	1	3	3	3	1	2	1	2	2	5	5	1	3	1	-77	-77	-77	-77	-77	-77	1	-77	2	2	1	2	1	1	1	5	1	0	0	1	0	0	0
261	2	-77	-77	-77	-77	-77	-77	-77	-77	-77	2	1	1	1	3	1	2	3	1	2	2	3	3	1	1	2	-77	-77	-77	-77	-77	-77	1	-77	2	98	1	98	6	1	1	5	1	1	0	0	0	0	0
262	2	-77	-77	-77	-77	-77	-77	-77	-77	-77	2	3	2	1	2	1	1	1	2	3	1	1	4	2	1	1	-77	-77	-77	-77	-77	-77	1	-77	2	2	2	1	5	2	3	5	0	0	0	1	0	0	0
263	2	-77	-77	-77	-77	-77	-77	-77	-77	-77	1	1	1	1	1	1	1	3	1	3	2	4	2	3	3	2	-77	-77	-77	-77	-77	-77	1	-77	2	4	2	5	6	1	1	1	-77	-77	-77	-77	-77	-77	-77
264	2	-77	-77	-77	-77	-77	-77	-77	-77	-77	1	3	1	1	3	1	1	1	2	3	2	3	4	6	5	3	3	6	1	5	3	5	1	-77	2	2	3	1	4	2	3	1	-77	-77	-77	-77	-77	-77	-77
265	2	-77	-77	-77	-77	-77	-77	-77	-77	-77	1	1	1	1	3	1	2	2	1	2	2	3	3	2	1	1	-77	-77	-77	-77	-77	-77	1	-77	2	2	2	5	4	1	1	3	-77	-77	-77	-77	-77	-77	-77
266	1	0	0	0	0	0	0	1	0	3	2	2	1	1	3	1	1	1	1	3	2	3	2	2	1	1	-77	-77	-77	-77	-77	-77	2	-77	2	3	4	3	5	1	3	4	1	0	1	1	1	0	1
267	2	-77	-77	-77	-77	-77	-77	-77	-77	-77	1	3	1	1	3	1	1	2	98	3	2	5	3	2	1	1	-77	-77	-77	-77	-77	-77	1	-77	1	5	1	6	6	98	1	1	-77	-77	-77	-77	-77	-77	-77
268	2	-77	-77	-77	-77	-77	-77	-77	-77	-77	1	1	1	1	3	98	2	1	1	2	2	5	3	3	1	1	-77	-77	-77	-77	-77	-77	2	-77	2	3	3	2	5	2	1	5	0	0	0	0	1	0	1
269	2	-77	-77	-77	-77	-77	-77	-77	-77	-77	98	98	1	1	3	98	1	3	1	3	2	6	6	1	1	2	-77	-77	-77	-77	-77	-77	3	-77	2	6	1	6	6	1	1	3	-77	-77	-77	-77	-77	-77	-77
270	2	-77	-77	-77	-77	-77	-77	-77	-77	-77	1	1	1	1	1	1	1	1	2	3	1	2	2	5	1	1	-77	-77	-77	-77	-77	-77	1	-77	1	6	1	2	6	2	3	5	0	0	0	0	1	0	0
271	2	-77	-77	-77	-77	-77	-77	-77	-77	-77	2	1	1	1	2	1	1	3	1	2	2	4	5	2	3	2	-77	-77	-77	-77	-77	-77	4	2	2	1	98	3	6	1	2	-77	-77	-77	-77	-77	-77	-77	-77
272	1	0	0	1	0	0	1	0	0	2	1	3	1	1	3	1	2	3	1	2	2	6	1	6	1	1	-77	-77	-77	-77	-77	-77	1	-77	2	6	1	6	6	2	1	2	-77	-77	-77	-77	-77	-77	-77
273	1	0	1	0	0	0	0	1	0	2	1	1	1	2	3	3	1	1	2	2	2	4	2	6	2	1	-77	-77	-77	-77	-77	-77	1	-77	1	6	1	5	6	2	3	1	-77	-77	-77	-77	-77	-77	-77
274	1	0	0	0	0	0	0	1	0	1	3	3	3	1	3	3	1	98	98	3	2	2	3	1	1	1	-77	-77	-77	-77	-77	-77	3	-77	2	4	4	6	6	2	1	4	0	0	0	1	0	0	0
275	2	-77	-77	-77	-77	-77	-77	-77	-77	-77	98	1	1	1	3	1	2	3	2	1	2	6	6	3	2	2	-77	-77	-77	-77	-77	-77	1	-77	2	6	1	1	6	1	1	5	1	0	0	1	0	0	0
276	2	-77	-77	-77	-77	-77	-77	-77	-77	-77	1	1	1	1	1	1	1	3	98	2	1	1	1	1	1	2	-77	-77	-77	-77	-77	-77	1	-77	2	1	2	1	1	1	1	5	1	0	1	1	1	1	0
277	2	-77	-77	-77	-77	-77	-77	-77	-77	-77	1	2	1	2	2	1	1	3	1	2	2	4	4	3	98	2	-77	-77	-77	-77	-77	-77	2	-77	2	4	2	2	6	1	1	5	0	0	0	1	1	0	0
278	2	-77	-77	-77	-77	-77	-77	-77	-77	-77	3	3	1	1	3	1	1	1	2	2	2	2	2	3	1	2	-77	-77	-77	-77	-77	-77	1	-77	2	2	2	1	6	1	3	5	1	0	0	0	0	0	0
279	2	-77	-77	-77	-77	-77	-77	-77	-77	-77	1	1	1	1	1	1	1	3	2	2	2	4	5	6	4	1	-77	-77	-77	-77	-77	-77	2	-77	2	5	2	6	6	1	1	5	0	0	0	0	0	0	1
280	1	0	0	1	0	0	0	0	0	3	3	3	1	1	3	1	1	1	1	2	2	3	3	6	1	1	-77	-77	-77	-77	-77	-77	1	-77	2	6	1	6	6	2	1	4	0	0	1	1	0	0	0
281	2	-77	-77	-77	-77	-77	-77	-77	-77	-77	1	1	1	1	1	1	1	3	98	98	2	6	6	5	1	2	-77	-77	-77	-77	-77	-77	1	-77	2	1	2	1	5	1	2	-77	-77	-77	-77	-77	-77	-77	-77
282	2	-77	-77	-77	-77	-77	-77	-77	-77	-77	3	3	1	3	3	3	1	1	2	3	2	2	3	6	1	1	-77	-77	-77	-77	-77	-77	5	3	2	6	1	3	6	2	3	1	-77	-77	-77	-77	-77	-77	-77
283	2	-77	-77	-77	-77	-77	-77	-77	-77	-77	1	3	1	1	3	1	1	2	2	3	2	4	4	5	2	2	-77	-77	-77	-77	-77	-77	3	-77	2	1	2	2	6	1	1	2	-77	-77	-77	-77	-77	-77	-77
284	1	0	1	0	0	0	1	1	0	5	1	98	1	1	3	1	1	1	1	3	2	6	4	2	1	2	-77	-77	-77	-77	-77	-77	1	-77	2	6	1	6	6	2	3	5	0	0	1	1	0	0	0
285	1	1	0	0	0	0	0	0	0	3	3	2	1	1	3	1	1	1	1	3	2	4	4	2	2	1	-77	-77	-77	-77	-77	-77	1	-77	2	2	4	3	6	2	1	5	0	0	0	1	0	0	1
286	2	-77	-77	-77	-77	-77	-77	-77	-77	-77	2	3	1	1	2	1	2	3	1	2	2	4	3	2	4	2	-77	-77	-77	-77	-77	-77	1	-77	2	2	1	4	6	2	1	5	1	1	1	0	0	0	0
287	1	1	1	1	0	1	1	0	0	2	2	3	1	1	2	1	2	3	2	2	2	1	5	6	1	1	-77	-77	-77	-77	-77	-77	1	-77	2	6	1	6	6	2	1	4	1	0	0	0	1	0	0
288	2	-77	-77	-77	-77	-77	-77	-77	-77	-77	1	98	1	1	3	1	2	1	1	3	2	3	3	5	2	2	-77	-77	-77	-77	-77	-77	1	-77	2	4	1	3	6	1	1	2	-77	-77	-77	-77	-77	-77	-77
289	2	-77	-77	-77	-77	-77	-77	-77	-77	-77	1	3	1	3	1	3	1	1	1	2	1	6	4	2	1	1	-77	-77	-77	-77	-77	-77	1	-77	2	1	1	1	5	1	1	5	1	0	0	0	0	0	0
290	2	-77	-77	-77	-77	-77	-77	-77	-77	-77	1	1	1	1	3	1	1	3	1	3	2	1	1	6	1	1	-77	-77	-77	-77	-77	-77	1	-77	2	6	1	6	6	2	3	5	0	0	1	1	0	0	0
291	2	-77	-77	-77	-77	-77	-77	-77	-77	-77	98	98	1	1	98	1	1	3	3	2	2	3	3	4	3	2	-77	-77	-77	-77	-77	-77	1	-77	2	3	98	1	6	2	2	-77	-77	-77	-77	-77	-77	-77	-77
292	2	-77	-77	-77	-77	-77	-77	-77	-77	-77	2	1	2	1	3	3	1	1	2	3	2	3	4	2	1	1	-77	-77	-77	-77	-77	-77	1	-77	2	6	1	6	6	2	1	5	0	0	1	0	0	0	0
293	2	-77	-77	-77	-77	-77	-77	-77	-77	-77	3	3	3	1	3	3	1	1	1	3	2	3	4	5	1	2	-77	-77	-77	-77	-77	-77	2	-77	2	6	1	5	6	2	3	5	0	0	0	1	0	0	0
294	1	1	1	1	0	0	1	0	0	2	3	3	1	1	3	1	1	1	2	2	2	1	3	5	1	1	-77	-77	-77	-77	-77	-77	1	-77	1	6	1	6	6	2	1	4	0	0	1	1	1	0	0
295	1	1	0	0	0	0	0	0	0	3	1	1	1	1	1	1	1	1	1	3	2	1	1	2	3	1	-77	-77	-77	-77	-77	-77	3	-77	1	2	2	5	6	2	2	-77	-77	-77	-77	-77	-77	-77	-77
296	2	-77	-77	-77	-77	-77	-77	-77	-77	-77	3	3	1	1	3	1	1	2	2	3	2	4	3	3	3	1	-77	-77	-77	-77	-77	-77	2	-77	2	3	1	2	6	1	3	5	0	0	1	1	0	0	0
297	2	-77	-77	-77	-77	-77	-77	-77	-77	-77	1	2	1	1	2	1	1	2	2	2	2	3	2	3	1	2	-77	-77	-77	-77	-77	-77	1	-77	2	2	1	3	2	2	1	5	0	0	1	1	0	0	0
298	1	1	1	1	0	0	0	0	0	2	3	1	1	1	3	1	1	1	2	2	2	3	2	6	1	1	-77	-77	-77	-77	-77	-77	1	-77	2	3	1	1	6	2	1	1	-77	-77	-77	-77	-77	-77	-77
299	2	-77	-77	-77	-77	-77	-77	-77	-77	-77	1	2	2	1	2	1	1	3	1	3	2	6	5	6	1	1	-77	-77	-77	-77	-77	-77	2	-77	2	1	1	4	6	2	1	5	1	0	1	1	0	0	0
300	2	-77	-77	-77	-77	-77	-77	-77	-77	-77	1	3	1	3	3	1	1	1	1	3	2	1	2	6	2	1	-77	-77	-77	-77	-77	-77	2	-77	1	6	2	6	6	2	1	2	-77	-77	-77	-77	-77	-77	-77
301	2	-77	-77	-77	-77	-77	-77	-77	-77	-77	2	2	1	1	2	1	2	3	1	2	2	4	6	1	1	1	-77	-77	-77	-77	-77	-77	1	-77	2	1	2	2	6	2	1	5	0	0	0	1	0	0	0
302	1	0	0	0	0	0	1	1	0	2	2	3	2	1	2	2	1	2	2	3	2	1	2	4	2	2	-77	-77	-77	-77	-77	-77	1	-77	2	6	1	6	6	2	1	5	0	0	0	0	0	0	1
303	2	-77	-77	-77	-77	-77	-77	-77	-77	-77	3	3	3	1	3	3	2	1	1	3	2	3	5	3	2	1	-77	-77	-77	-77	-77	-77	2	-77	2	1	98	1	3	1	1	5	0	0	1	0	0	0	1
304	2	-77	-77	-77	-77	-77	-77	-77	-77	-77	1	1	1	1	1	1	1	1	1	3	2	2	2	6	1	1	-77	-77	-77	-77	-77	-77	1	-77	1	6	1	6	6	2	3	4	0	0	0	0	1	0	0
305	1	1	0	1	0	0	0	0	0	2	98	3	1	1	1	2	1	1	1	3	2	3	3	6	1	1	-77	-77	-77	-77	-77	-77	1	-77	1	6	1	6	6	98	3	5	0	0	0	1	0	0	0
306	2	-77	-77	-77	-77	-77	-77	-77	-77	-77	2	1	1	1	2	1	1	1	1	2	1	3	4	3	1	2	-77	-77	-77	-77	-77	-77	1	-77	2	5	2	3	5	1	2	-77	-77	-77	-77	-77	-77	-77	-77
307	1	1	0	1	0	0	0	1	0	1	1	3	1	1	3	1	5	2	1	2	2	1	2	2	1	1	-77	-77	-77	-77	-77	-77	1	-77	2	1	1	3	4	2	1	5	0	0	1	0	0	0	0
308	2	-77	-77	-77	-77	-77	-77	-77	-77	-77	1	3	2	1	3	1	1	3	2	2	2	3	4	6	6	1	-77	-77	-77	-77	-77	-77	1	-77	2	4	1	5	5	2	3	3	-77	-77	-77	-77	-77	-77	-77
309	2	-77	-77	-77	-77	-77	-77	-77	-77	-77	3	3	1	1	3	1	1	2	1	3	2	3	3	6	1	1	-77	-77	-77	-77	-77	-77	1	-77	2	6	1	6	6	98	2	-77	-77	-77	-77	-77	-77	-77	-77
310	2	-77	-77	-77	-77	-77	-77	-77	-77	-77	3	2	1	1	3	1	2	2	2	2	2	5	6	2	1	2	-77	-77	-77	-77	-77	-77	1	-77	2	3	1	2	6	1	3	5	0	0	1	1	0	0	0
311	2	-77	-77	-77	-77	-77	-77	-77	-77	-77	1	1	2	2	1	2	1	2	1	2	2	4	2	6	2	1	-77	-77	-77	-77	-77	-77	1	-77	2	5	1	6	6	1	3	5	0	0	0	0	1	0	0
312	2	-77	-77	-77	-77	-77	-77	-77	-77	-77	1	98	1	1	1	1	1	1	98	3	1	6	4	1	2	2	-77	-77	-77	-77	-77	-77	1	-77	2	1	1	1	4	1	1	5	0	0	0	1	0	0	0
313	1	0	0	0	0	0	0	1	0	1	98	2	1	1	3	1	5	1	1	3	2	2	2	2	1	1	-77	-77	-77	-77	-77	-77	3	-77	2	2	3	2	5	2	3	5	0	0	0	1	1	0	0
314	1	0	0	0	0	0	0	1	0	1	3	2	1	1	3	98	1	1	1	3	2	3	3	98	3	1	-77	-77	-77	-77	-77	-77	2	-77	1	6	1	4	6	2	3	1	-77	-77	-77	-77	-77	-77	-77
315	2	-77	-77	-77	-77	-77	-77	-77	-77	-77	98	98	98	98	98	98	2	3	98	98	2	6	6	2	2	4	6	6	1	98	1	4	3	-77	2	1	1	1	4	2	2	-77	-77	-77	-77	-77	-77	-77	-77
316	1	1	0	1	0	0	1	1	0	2	3	3	98	1	3	2	5	3	98	3	2	4	5	3	2	2	-77	-77	-77	-77	-77	-77	2	-77	2	5	3	2	6	2	3	4	0	0	1	1	0	0	0
317	2	-77	-77	-77	-77	-77	-77	-77	-77	-77	2	1	1	1	2	1	1	1	1	3	2	3	1	6	1	2	-77	-77	-77	-77	-77	-77	6	3	2	6	1	6	6	2	1	4	1	0	1	0	1	0	0
318	1	0	1	1	0	0	1	1	0	2	1	2	1	1	3	1	2	1	2	3	2	4	4	1	2	2	-77	-77	-77	-77	-77	-77	1	-77	2	1	1	6	6	2	3	5	0	0	0	1	0	0	0
319	2	-77	-77	-77	-77	-77	-77	-77	-77	-77	3	3	1	1	3	3	2	1	1	2	2	98	2	6	3	1	-77	-77	-77	-77	-77	-77	1	-77	2	3	1	1	6	2	1	3	-77	-77	-77	-77	-77	-77	-77
320	2	-77	-77	-77	-77	-77	-77	-77	-77	-77	1	3	1	1	3	1	2	3	4	3	2	5	3	6	1	1	-77	-77	-77	-77	-77	-77	3	-77	2	1	98	1	6	1	1	5	0	0	0	0	0	1	0
321	2	-77	-77	-77	-77	-77	-77	-77	-77	-77	1	98	1	1	1	98	1	2	1	3	1	2	2	1	98	1	-77	-77	-77	-77	-77	-77	1	-77	2	5	1	4	5	2	3	5	0	0	1	0	1	0	0
322	2	-77	-77	-77	-77	-77	-77	-77	-77	-77	2	1	1	1	3	1	1	1	2	2	2	3	4	5	1	1	-77	-77	-77	-77	-77	-77	1	-77	2	3	1	5	4	1	3	3	-77	-77	-77	-77	-77	-77	-77
323	2	-77	-77	-77	-77	-77	-77	-77	-77	-77	1	2	1	1	3	1	1	1	1	3	2	3	4	6	1	1	-77	-77	-77	-77	-77	-77	2	-77	98	6	1	4	6	2	1	5	0	0	0	1	0	0	1
324	2	-77	-77	-77	-77	-77	-77	-77	-77	-77	2	98	1	1	3	1	1	3	2	3	2	3	2	5	98	1	-77	-77	-77	-77	-77	-77	1	-77	2	3	1	3	6	1	1	5	0	0	0	0	1	0	0
325	2	-77	-77	-77	-77	-77	-77	-77	-77	-77	98	1	3	1	1	1	2	3	3	3	2	6	6	1	1	2	-77	-77	-77	-77	-77	-77	1	-77	2	3	1	3	3	1	1	5	1	0	0	1	0	1	0
326	2	-77	-77	-77	-77	-77	-77	-77	-77	-77	3	3	3	3	3	3	98	98	98	98	98	98	98	98	98	4	98	98	98	98	98	98	98	-77	2	98	98	98	98	98	2	-77	-77	-77	-77	-77	-77	-77	-77
327	2	-77	-77	-77	-77	-77	-77	-77	-77	-77	3	3	2	1	1	2	1	1	2	2	2	5	3	6	1	1	-77	-77	-77	-77	-77	-77	2	-77	2	2	2	3	6	1	1	4	0	0	1	1	0	0	0
328	2	-77	-77	-77	-77	-77	-77	-77	-77	-77	1	1	1	1	3	1	1	1	2	3	2	1	2	6	1	1	-77	-77	-77	-77	-77	-77	1	-77	1	6	1	6	6	2	3	1	-77	-77	-77	-77	-77	-77	-77
329	2	-77	-77	-77	-77	-77	-77	-77	-77	-77	3	3	3	1	3	3	1	2	1	3	2	3	2	6	1	1	-77	-77	-77	-77	-77	-77	4	3	2	3	3	3	6	2	1	3	-77	-77	-77	-77	-77	-77	-77
330	1	0	1	0	0	0	0	1	0	1	2	2	1	1	3	98	1	2	2	2	2	2	2	6	1	1	-77	-77	-77	-77	-77	-77	3	-77	2	6	1	6	6	2	3	4	0	0	1	1	0	0	0
331	1	0	0	0	0	0	0	1	0	1	2	2	98	1	2	1	1	1	1	3	1	4	3	5	1	1	-77	-77	-77	-77	-77	-77	1	-77	2	6	2	5	6	1	3	5	0	0	1	0	0	0	0
332	2	-77	-77	-77	-77	-77	-77	-77	-77	-77	3	3	1	1	3	2	1	1	1	2	2	3	2	6	1	1	-77	-77	-77	-77	-77	-77	4	1	1	6	1	6	6	2	3	2	-77	-77	-77	-77	-77	-77	-77
333	2	-77	-77	-77	-77	-77	-77	-77	-77	-77	1	1	1	1	2	1	1	1	2	2	2	4	5	1	1	2	-77	-77	-77	-77	-77	-77	1	-77	2	6	1	5	6	2	1	5	0	0	1	0	0	0	1
334	2	-77	-77	-77	-77	-77	-77	-77	-77	-77	98	98	1	1	98	98	98	1	1	1	2	4	1	2	3	2	-77	-77	-77	-77	-77	-77	2	-77	2	98	98	1	1	1	2	-77	-77	-77	-77	-77	-77	-77	-77
335	1	1	1	0	1	0	0	0	0	1	1	98	1	1	98	1	1	1	1	3	2	2	1	6	1	1	-77	-77	-77	-77	-77	-77	1	-77	2	6	3	6	6	1	1	3	-77	-77	-77	-77	-77	-77	-77
336	2	-77	-77	-77	-77	-77	-77	-77	-77	-77	98	98	1	1	3	1	1	1	1	3	2	2	3	2	1	1	-77	-77	-77	-77	-77	-77	1	-77	2	3	98	1	1	1	3	5	0	0	0	1	0	0	1
337	2	-77	-77	-77	-77	-77	-77	-77	-77	-77	1	1	1	1	1	1	1	2	3	2	2	3	4	3	3	1	-77	-77	-77	-77	-77	-77	2	-77	2	2	1	1	5	2	3	5	0	0	1	1	0	0	0
338	2	-77	-77	-77	-77	-77	-77	-77	-77	-77	3	3	1	1	3	3	3	1	2	2	2	3	4	3	1	2	-77	-77	-77	-77	-77	-77	1	-77	2	6	1	4	6	2	1	5	1	0	1	0	0	0	0
339	2	-77	-77	-77	-77	-77	-77	-77	-77	-77	3	3	1	1	1	98	1	1	1	2	2	6	6	2	1	1	-77	-77	-77	-77	-77	-77	1	-77	2	98	98	98	98	1	2	-77	-77	-77	-77	-77	-77	-77	-77
340	2	-77	-77	-77	-77	-77	-77	-77	-77	-77	1	3	1	1	3	2	1	2	2	2	2	3	2	6	2	1	-77	-77	-77	-77	-77	-77	3	-77	2	6	2	5	6	1	3	4	1	0	0	1	1	0	0
341	1	1	1	1	0	0	0	1	0	3	3	3	98	1	2	2	1	1	2	3	2	2	4	5	1	1	-77	-77	-77	-77	-77	-77	1	-77	2	2	1	5	5	2	1	4	1	0	0	1	0	0	1
342	1	1	1	1	1	1	1	1	0	3	1	98	98	1	98	98	1	1	3	2	2	2	2	6	1	1	-77	-77	-77	-77	-77	-77	2	-77	1	6	1	6	6	1	3	1	-77	-77	-77	-77	-77	-77	-77
343	1	1	0	0	0	0	0	0	0	3	3	3	1	1	3	3	1	1	2	2	1	5	6	2	3	3	6	6	1	6	3	6	1	-77	2	6	3	5	6	2	1	2	-77	-77	-77	-77	-77	-77	-77
344	2	-77	-77	-77	-77	-77	-77	-77	-77	-77	3	3	1	1	3	1	1	1	2	3	2	3	2	2	1	1	-77	-77	-77	-77	-77	-77	1	-77	1	6	3	6	6	2	1	5	0	0	1	1	0	0	0
345	2	-77	-77	-77	-77	-77	-77	-77	-77	-77	2	3	1	1	3	1	1	1	1	3	2	3	3	2	1	2	-77	-77	-77	-77	-77	-77	2	-77	2	4	2	5	6	1	3	2	-77	-77	-77	-77	-77	-77	-77
346	1	1	1	1	0	0	1	0	0	3	3	98	1	1	3	1	1	1	1	3	2	3	2	6	1	1	-77	-77	-77	-77	-77	-77	1	-77	2	6	1	6	6	2	3	5	0	0	1	1	0	0	0
347	2	-77	-77	-77	-77	-77	-77	-77	-77	-77	3	3	1	1	3	1	1	3	1	2	2	5	5	2	1	2	-77	-77	-77	-77	-77	-77	2	-77	2	1	1	2	2	1	1	5	0	0	1	1	0	1	0
348	2	-77	-77	-77	-77	-77	-77	-77	-77	-77	3	3	1	1	3	98	1	1	98	2	2	3	6	2	1	2	-77	-77	-77	-77	-77	-77	1	-77	2	3	1	3	5	2	3	5	1	0	1	0	0	0	0
349	2	-77	-77	-77	-77	-77	-77	-77	-77	-77	3	98	98	1	98	98	1	2	2	2	2	5	3	6	1	1	-77	-77	-77	-77	-77	-77	2	-77	2	6	1	6	6	2	3	3	-77	-77	-77	-77	-77	-77	-77
350	2	-77	-77	-77	-77	-77	-77	-77	-77	-77	2	3	1	1	3	1	1	1	2	3	2	3	2	6	1	2	-77	-77	-77	-77	-77	-77	2	-77	1	5	1	5	5	2	3	2	-77	-77	-77	-77	-77	-77	-77
351	2	-77	-77	-77	-77	-77	-77	-77	-77	-77	3	1	1	1	3	1	1	3	1	2	2	4	2	1	1	2	-77	-77	-77	-77	-77	-77	1	-77	2	1	1	1	6	1	1	5	0	0	0	1	0	1	0
352	1	1	1	1	0	0	1	1	0	1	1	2	1	1	1	1	1	1	1	2	2	2	3	5	1	1	-77	-77	-77	-77	-77	-77	2	-77	2	6	1	6	6	2	3	5	0	0	0	1	1	1	0
353	2	-77	-77	-77	-77	-77	-77	-77	-77	-77	3	3	1	1	3	1	1	1	1	3	2	3	3	3	1	1	-77	-77	-77	-77	-77	-77	1	-77	1	6	1	6	6	2	1	2	-77	-77	-77	-77	-77	-77	-77
354	1	1	0	1	0	0	0	0	0	3	3	3	98	1	3	98	1	1	1	3	2	3	2	5	1	1	-77	-77	-77	-77	-77	-77	1	-77	2	6	1	6	6	2	3	2	-77	-77	-77	-77	-77	-77	-77
355	2	-77	-77	-77	-77	-77	-77	-77	-77	-77	98	98	98	98	98	98	2	3	2	3	2	6	6	98	1	2	-77	-77	-77	-77	-77	-77	1	-77	2	2	1	3	98	1	1	5	0	0	0	1	0	0	1
356	2	-77	-77	-77	-77	-77	-77	-77	-77	-77	3	3	1	1	3	3	1	1	98	2	2	1	3	1	2	1	-77	-77	-77	-77	-77	-77	1	-77	2	2	1	3	6	2	1	5	0	0	1	1	1	0	0
357	1	0	0	1	0	0	0	0	0	1	1	1	1	1	3	1	1	1	1	3	1	1	1	6	1	1	-77	-77	-77	-77	-77	-77	2	-77	2	1	2	6	6	2	1	5	0	0	0	0	1	0	0
358	1	1	0	0	0	0	1	1	0	3	2	98	1	1	2	2	1	1	1	2	2	4	4	98	1	2	-77	-77	-77	-77	-77	-77	2	-77	2	3	2	3	3	1	3	3	-77	-77	-77	-77	-77	-77	-77
359	2	-77	-77	-77	-77	-77	-77	-77	-77	-77	1	3	98	1	3	98	5	3	98	3	1	6	6	1	1	1	-77	-77	-77	-77	-77	-77	1	-77	2	1	1	1	6	1	2	-77	-77	-77	-77	-77	-77	-77	-77
360	2	-77	-77	-77	-77	-77	-77	-77	-77	-77	1	1	1	1	98	98	1	1	2	2	2	3	2	4	1	1	-77	-77	-77	-77	-77	-77	3	-77	2	2	1	1	6	1	3	5	0	0	0	1	0	0	0
361	1	1	0	1	0	0	0	1	0	1	98	98	98	98	98	98	2	5	1	2	2	2	2	6	1	1	-77	-77	-77	-77	-77	-77	1	-77	2	1	1	6	6	2	3	3	-77	-77	-77	-77	-77	-77	-77
362	1	1	0	0	0	0	0	1	0	6	1	2	1	1	1	1	1	2	1	2	2	3	3	5	1	2	-77	-77	-77	-77	-77	-77	1	-77	2	2	2	4	6	1	1	2	-77	-77	-77	-77	-77	-77	-77
363	2	-77	-77	-77	-77	-77	-77	-77	-77	-77	2	98	1	98	2	98	1	3	4	3	1	6	1	1	1	1	-77	-77	-77	-77	-77	-77	1	-77	2	1	1	5	6	2	1	5	0	0	0	1	1	0	0
364	2	-77	-77	-77	-77	-77	-77	-77	-77	-77	98	3	1	1	3	2	1	1	1	2	2	4	4	3	2	1	-77	-77	-77	-77	-77	-77	1	-77	2	1	98	1	3	2	1	4	0	0	1	1	0	0	0
365	2	-77	-77	-77	-77	-77	-77	-77	-77	-77	2	1	1	3	1	1	1	3	2	2	1	6	6	3	1	4	6	3	1	1	1	1	6	2	2	1	1	1	6	1	1	5	0	1	0	1	0	1	0
366	2	-77	-77	-77	-77	-77	-77	-77	-77	-77	2	3	1	1	2	98	1	1	1	3	1	2	2	98	1	2	-77	-77	-77	-77	-77	-77	1	-77	2	98	1	98	6	2	1	5	0	0	0	1	0	0	0
367	2	-77	-77	-77	-77	-77	-77	-77	-77	-77	2	1	1	1	2	1	1	3	3	2	1	6	2	6	2	2	-77	-77	-77	-77	-77	-77	1	-77	2	98	98	98	98	2	2	-77	-77	-77	-77	-77	-77	-77	-77
368	2	-77	-77	-77	-77	-77	-77	-77	-77	-77	1	2	1	1	2	1	1	1	3	3	2	2	2	5	1	1	-77	-77	-77	-77	-77	-77	2	-77	1	6	1	6	6	2	3	1	-77	-77	-77	-77	-77	-77	-77
369	2	-77	-77	-77	-77	-77	-77	-77	-77	-77	1	3	1	1	3	98	1	1	98	3	2	3	5	1	1	2	-77	-77	-77	-77	-77	-77	1	-77	2	6	1	5	6	1	1	5	0	0	1	1	0	0	0
370	2	-77	-77	-77	-77	-77	-77	-77	-77	-77	2	3	3	1	3	2	1	1	1	3	2	3	3	5	1	2	-77	-77	-77	-77	-77	-77	1	-77	2	6	1	5	6	1	1	5	0	0	1	1	1	0	0
371	1	1	1	1	1	1	1	1	0	1	98	2	1	1	98	98	1	3	1	3	1	6	4	6	2	2	-77	-77	-77	-77	-77	-77	2	-77	2	1	1	1	4	1	1	5	0	0	0	1	0	1	0
372	2	-77	-77	-77	-77	-77	-77	-77	-77	-77	1	2	1	1	3	1	1	1	1	3	2	1	1	6	1	1	-77	-77	-77	-77	-77	-77	1	-77	1	6	1	6	6	2	3	1	-77	-77	-77	-77	-77	-77	-77
373	2	-77	-77	-77	-77	-77	-77	-77	-77	-77	2	2	1	1	2	1	5	1	2	2	1	3	2	5	3	2	-77	-77	-77	-77	-77	-77	1	-77	2	2	1	6	5	1	3	3	-77	-77	-77	-77	-77	-77	-77
374	2	-77	-77	-77	-77	-77	-77	-77	-77	-77	1	3	1	1	3	1	1	3	2	3	2	3	2	5	1	1	-77	-77	-77	-77	-77	-77	3	-77	2	1	3	1	6	2	3	2	-77	-77	-77	-77	-77	-77	-77
375	1	1	0	0	0	0	0	0	0	2	3	3	1	1	3	2	1	3	4	3	2	1	1	6	1	1	-77	-77	-77	-77	-77	-77	3	-77	1	6	4	6	6	2	3	1	-77	-77	-77	-77	-77	-77	-77
376	1	1	1	1	0	0	0	0	0	5	2	3	1	1	3	1	1	1	2	3	2	2	1	6	1	1	-77	-77	-77	-77	-77	-77	2	-77	1	2	1	2	6	2	3	1	-77	-77	-77	-77	-77	-77	-77
377	2	-77	-77	-77	-77	-77	-77	-77	-77	-77	3	1	1	1	3	3	1	1	3	3	2	2	1	6	1	1	-77	-77	-77	-77	-77	-77	5	1	2	98	98	1	98	2	1	1	-77	-77	-77	-77	-77	-77	-77
378	2	-77	-77	-77	-77	-77	-77	-77	-77	-77	2	98	1	1	3	1	1	2	2	2	1	4	6	2	1	2	-77	-77	-77	-77	-77	-77	1	-77	2	6	1	4	6	2	1	5	0	0	0	1	0	0	1
379	2	-77	-77	-77	-77	-77	-77	-77	-77	-77	1	1	3	1	3	1	5	3	1	2	2	3	4	3	2	2	-77	-77	-77	-77	-77	-77	3	-77	2	1	1	1	3	1	1	2	-77	-77	-77	-77	-77	-77	-77
380	2	-77	-77	-77	-77	-77	-77	-77	-77	-77	2	3	1	1	3	2	1	3	2	3	2	4	2	4	1	1	-77	-77	-77	-77	-77	-77	1	-77	2	1	1	1	5	2	3	5	0	0	0	0	0	0	1
381	2	-77	-77	-77	-77	-77	-77	-77	-77	-77	3	2	1	1	98	1	1	3	2	3	2	5	4	6	3	1	-77	-77	-77	-77	-77	-77	1	-77	2	1	98	1	6	2	1	5	0	0	0	1	0	1	0
382	2	-77	-77	-77	-77	-77	-77	-77	-77	-77	1	3	1	1	3	98	1	1	3	3	2	6	4	6	1	1	-77	-77	-77	-77	-77	-77	1	-77	2	4	1	3	6	1	1	5	1	0	0	0	0	1	0
383	1	0	1	1	0	0	0	1	0	3	3	3	98	1	3	1	1	3	1	2	2	3	3	6	1	1	-77	-77	-77	-77	-77	-77	1	-77	2	2	2	4	6	2	1	5	1	0	0	1	0	0	0
384	2	-77	-77	-77	-77	-77	-77	-77	-77	-77	1	1	1	1	1	1	1	1	2	2	2	3	3	2	1	2	-77	-77	-77	-77	-77	-77	1	-77	2	6	1	6	6	2	1	5	0	0	0	1	0	0	0
385	1	1	1	1	0	0	0	1	0	2	3	1	1	1	3	1	1	1	1	3	2	2	2	6	1	1	-77	-77	-77	-77	-77	-77	1	-77	1	6	1	6	6	1	3	1	-77	-77	-77	-77	-77	-77	-77
386	2	-77	-77	-77	-77	-77	-77	-77	-77	-77	3	3	3	3	3	3	3	4	98	2	1	4	6	2	2	4	6	6	1	6	98	6	1	-77	2	1	98	1	1	98	1	4	0	0	0	0	0	1	0
387	1	0	0	0	0	0	0	1	0	2	2	3	98	1	3	98	1	3	2	3	2	6	98	3	2	2	-77	-77	-77	-77	-77	-77	1	-77	2	1	1	1	6	2	3	5	0	0	0	0	0	1	0
388	2	-77	-77	-77	-77	-77	-77	-77	-77	-77	3	3	2	1	1	1	2	1	1	3	2	3	4	6	1	2	-77	-77	-77	-77	-77	-77	1	-77	2	3	1	1	6	1	1	5	0	0	1	1	0	0	0
389	2	-77	-77	-77	-77	-77	-77	-77	-77	-77	2	2	1	1	3	1	1	1	1	2	2	5	5	3	1	1	-77	-77	-77	-77	-77	-77	1	-77	2	5	1	6	6	2	1	4	0	0	1	1	0	0	0
390	2	-77	-77	-77	-77	-77	-77	-77	-77	-77	1	3	2	1	3	1	2	2	1	3	2	6	6	1	3	2	-77	-77	-77	-77	-77	-77	1	-77	2	4	1	2	6	2	3	5	0	0	1	0	0	1	0
391	2	-77	-77	-77	-77	-77	-77	-77	-77	-77	3	1	1	1	3	1	1	3	2	3	2	6	5	2	1	2	-77	-77	-77	-77	-77	-77	1	-77	2	2	2	4	4	1	1	5	0	0	1	1	0	0	0
392	1	1	1	1	0	0	1	0	0	4	3	3	2	1	3	1	1	1	1	2	2	5	4	2	1	2	-77	-77	-77	-77	-77	-77	1	-77	2	5	1	5	6	1	1	5	0	0	1	0	0	1	0
393	1	1	1	0	0	0	1	0	0	2	98	3	98	1	3	1	1	3	2	2	1	4	4	2	2	1	-77	-77	-77	-77	-77	-77	1	-77	2	1	1	3	3	2	3	5	0	0	0	1	0	1	0
394	2	-77	-77	-77	-77	-77	-77	-77	-77	-77	2	2	2	1	3	3	1	3	2	2	2	3	4	5	2	2	-77	-77	-77	-77	-77	-77	2	-77	2	1	2	1	4	2	1	5	0	0	1	0	0	0	0
395	2	-77	-77	-77	-77	-77	-77	-77	-77	-77	2	2	1	3	3	1	2	1	1	2	1	5	5	1	1	1	-77	-77	-77	-77	-77	-77	1	-77	2	6	1	6	6	2	1	5	0	0	1	1	0	0	0
396	1	1	1	1	0	0	1	0	0	2	1	2	1	1	3	2	1	3	4	3	2	3	2	6	1	1	-77	-77	-77	-77	-77	-77	2	-77	1	3	1	6	6	2	3	5	0	0	0	0	1	0	0
397	1	0	0	1	0	0	0	1	0	1	98	98	98	98	3	98	1	1	1	1	2	2	3	3	1	2	-77	-77	-77	-77	-77	-77	1	-77	2	3	2	1	98	1	3	3	-77	-77	-77	-77	-77	-77	-77
398	1	1	1	1	1	0	1	1	0	2	1	2	1	1	3	3	2	1	1	3	2	3	1	6	1	1	-77	-77	-77	-77	-77	-77	1	-77	1	6	1	6	6	1	3	1	-77	-77	-77	-77	-77	-77	-77
399	2	-77	-77	-77	-77	-77	-77	-77	-77	-77	2	1	1	1	3	2	1	1	3	3	2	2	1	6	1	1	-77	-77	-77	-77	-77	-77	1	-77	1	6	1	6	6	1	3	1	-77	-77	-77	-77	-77	-77	-77
400	1	0	0	0	0	0	0	1	0	98	98	3	1	1	3	98	1	1	2	98	2	5	4	6	1	1	-77	-77	-77	-77	-77	-77	1	-77	2	6	1	3	6	1	1	5	0	0	0	1	0	0	0
401	1	0	0	1	0	0	1	0	0	1	98	98	98	98	98	98	1	2	98	2	2	6	6	1	98	1	-77	-77	-77	-77	-77	-77	1	-77	2	1	98	1	1	1	3	4	0	0	0	0	0	1	0
402	2	-77	-77	-77	-77	-77	-77	-77	-77	-77	1	1	1	1	1	2	1	1	2	2	2	1	2	6	3	1	-77	-77	-77	-77	-77	-77	1	-77	2	6	1	6	6	1	3	4	0	0	0	1	0	0	0
403	2	-77	-77	-77	-77	-77	-77	-77	-77	-77	1	2	1	1	1	1	1	3	2	2	2	2	4	5	1	1	-77	-77	-77	-77	-77	-77	1	-77	1	5	1	5	6	1	1	1	-77	-77	-77	-77	-77	-77	-77
404	2	-77	-77	-77	-77	-77	-77	-77	-77	-77	2	3	1	1	3	2	1	1	1	3	2	5	4	2	1	2	-77	-77	-77	-77	-77	-77	1	-77	2	1	2	1	5	1	1	5	0	0	1	1	0	0	0
405	1	1	1	1	0	0	1	0	0	2	1	98	1	1	3	98	1	2	2	3	2	5	4	4	1	1	-77	-77	-77	-77	-77	-77	2	-77	2	4	2	4	6	1	3	5	0	0	1	1	1	0	0
406	1	1	1	1	0	0	0	0	0	1	3	3	1	1	3	1	1	2	1	2	2	6	1	6	1	1	-77	-77	-77	-77	-77	-77	3	-77	1	6	1	6	6	2	3	2	-77	-77	-77	-77	-77	-77	-77
407	2	-77	-77	-77	-77	-77	-77	-77	-77	-77	1	1	1	1	1	1	1	3	1	3	2	4	4	6	1	1	-77	-77	-77	-77	-77	-77	1	-77	2	3	1	3	6	1	3	5	0	0	0	1	0	0	0
408	2	-77	-77	-77	-77	-77	-77	-77	-77	-77	2	2	2	1	3	1	2	3	2	2	2	5	4	3	3	2	-77	-77	-77	-77	-77	-77	2	-77	2	1	2	3	2	1	3	4	0	0	1	1	0	0	0
409	2	-77	-77	-77	-77	-77	-77	-77	-77	-77	98	1	2	2	3	1	1	1	2	3	2	4	4	3	1	1	-77	-77	-77	-77	-77	-77	1	-77	2	3	1	3	6	2	2	-77	-77	-77	-77	-77	-77	-77	-77
410	2	-77	-77	-77	-77	-77	-77	-77	-77	-77	1	2	1	1	3	1	1	3	1	2	2	4	4	6	3	1	-77	-77	-77	-77	-77	-77	1	-77	2	6	1	6	6	2	1	5	0	0	0	1	0	0	0
411	2	-77	-77	-77	-77	-77	-77	-77	-77	-77	3	98	2	2	2	3	1	1	1	2	2	5	6	4	2	2	-77	-77	-77	-77	-77	-77	1	-77	2	2	2	2	6	2	1	5	0	0	1	1	0	0	0
412	2	-77	-77	-77	-77	-77	-77	-77	-77	-77	98	1	1	98	1	2	2	3	1	3	1	6	4	1	4	1	-77	-77	-77	-77	-77	-77	6	3	2	1	1	1	6	2	1	5	0	0	0	1	0	1	0
413	2	-77	-77	-77	-77	-77	-77	-77	-77	-77	98	98	98	98	98	98	1	3	2	3	1	6	4	3	1	2	-77	-77	-77	-77	-77	-77	1	-77	2	3	1	5	6	2	2	-77	-77	-77	-77	-77	-77	-77	-77
414	2	-77	-77	-77	-77	-77	-77	-77	-77	-77	2	2	2	1	2	1	1	2	2	2	1	6	6	1	98	98	98	98	98	98	98	98	1	-77	2	1	1	1	6	2	1	5	0	0	0	1	0	0	0
415	1	1	0	1	1	0	0	1	0	1	2	1	1	1	3	1	1	1	3	3	2	3	2	6	1	1	-77	-77	-77	-77	-77	-77	4	1	1	6	1	6	6	2	1	1	-77	-77	-77	-77	-77	-77	-77
416	2	-77	-77	-77	-77	-77	-77	-77	-77	-77	2	1	1	1	3	1	1	1	1	2	2	6	6	2	2	2	-77	-77	-77	-77	-77	-77	1	-77	2	1	1	4	2	2	1	5	0	0	0	1	0	0	0
417	1	1	1	1	0	0	1	0	0	2	3	3	98	1	3	1	1	1	1	3	2	3	3	3	98	1	-77	-77	-77	-77	-77	-77	1	-77	2	3	1	6	6	2	3	1	-77	-77	-77	-77	-77	-77	-77
418	2	-77	-77	-77	-77	-77	-77	-77	-77	-77	1	3	1	1	3	1	1	98	1	2	98	5	5	4	3	2	-77	-77	-77	-77	-77	-77	1	-77	2	3	2	2	5	1	1	5	0	0	0	1	0	0	0
419	1	1	0	1	0	0	0	1	0	3	2	2	1	1	3	1	1	1	1	3	2	3	2	2	1	1	-77	-77	-77	-77	-77	-77	1	-77	2	2	2	2	4	2	3	5	0	0	0	1	0	0	1
420	2	-77	-77	-77	-77	-77	-77	-77	-77	-77	1	1	1	1	2	1	1	1	2	2	2	6	6	3	1	2	-77	-77	-77	-77	-77	-77	2	-77	2	6	1	6	6	1	3	4	0	0	0	1	0	0	0
421	1	1	1	1	0	0	0	1	0	4	2	1	2	1	3	1	1	3	2	3	2	3	5	5	1	1	-77	-77	-77	-77	-77	-77	1	-77	1	5	1	5	6	2	1	1	-77	-77	-77	-77	-77	-77	-77
422	2	-77	-77	-77	-77	-77	-77	-77	-77	-77	3	2	1	1	3	98	1	1	2	2	2	3	4	5	1	1	-77	-77	-77	-77	-77	-77	1	-77	2	4	1	1	6	1	1	5	1	0	1	0	0	0	0
423	2	-77	-77	-77	-77	-77	-77	-77	-77	-77	3	2	2	1	3	2	1	1	2	2	2	2	2	5	1	1	-77	-77	-77	-77	-77	-77	1	-77	2	4	1	5	6	2	3	4	0	0	1	0	0	0	0
424	2	-77	-77	-77	-77	-77	-77	-77	-77	-77	3	2	3	1	3	1	1	1	3	3	2	2	2	5	2	1	-77	-77	-77	-77	-77	-77	1	-77	2	1	1	4	6	2	3	4	0	0	1	1	1	0	0
425	1	1	1	0	0	0	1	0	0	2	2	1	1	1	3	1	1	2	1	3	2	2	2	6	1	1	-77	-77	-77	-77	-77	-77	1	-77	2	1	1	1	6	2	1	5	0	0	1	0	1	0	0
426	2	-77	-77	-77	-77	-77	-77	-77	-77	-77	2	98	1	1	3	1	2	2	3	3	2	4	3	3	1	2	-77	-77	-77	-77	-77	-77	4	3	2	6	2	5	5	1	1	5	1	0	0	1	0	0	0
427	2	-77	-77	-77	-77	-77	-77	-77	-77	-77	1	2	1	1	2	1	1	1	2	3	2	4	6	3	1	1	-77	-77	-77	-77	-77	-77	1	-77	2	6	1	3	6	1	1	5	0	0	1	1	0	0	0
428	2	-77	-77	-77	-77	-77	-77	-77	-77	-77	1	2	1	1	3	1	1	3	3	3	2	4	5	2	1	2	-77	-77	-77	-77	-77	-77	1	-77	2	2	1	3	5	1	1	5	0	0	0	1	0	0	0
429	2	-77	-77	-77	-77	-77	-77	-77	-77	-77	1	2	1	1	1	1	1	2	98	2	2	4	4	3	1	1	-77	-77	-77	-77	-77	-77	1	-77	2	3	1	1	6	2	2	-77	-77	-77	-77	-77	-77	-77	-77
430	2	-77	-77	-77	-77	-77	-77	-77	-77	-77	2	1	1	2	98	98	1	2	2	2	1	5	5	4	3	2	-77	-77	-77	-77	-77	-77	2	-77	2	2	3	2	5	2	1	4	0	0	0	1	0	0	0
431	2	-77	-77	-77	-77	-77	-77	-77	-77	-77	2	98	1	1	3	1	1	1	2	3	2	3	2	6	1	1	-77	-77	-77	-77	-77	-77	1	-77	1	6	1	6	6	2	3	3	-77	-77	-77	-77	-77	-77	-77
432	2	-77	-77	-77	-77	-77	-77	-77	-77	-77	2	3	1	1	3	1	1	1	1	3	2	4	5	3	1	1	-77	-77	-77	-77	-77	-77	1	-77	2	6	1	3	6	2	3	5	1	0	0	0	0	0	0
433	2	-77	-77	-77	-77	-77	-77	-77	-77	-77	2	2	1	1	2	2	1	1	2	3	2	4	3	3	1	2	-77	-77	-77	-77	-77	-77	1	-77	1	6	1	6	6	1	3	1	-77	-77	-77	-77	-77	-77	-77
434	2	-77	-77	-77	-77	-77	-77	-77	-77	-77	98	2	1	1	3	1	1	1	1	3	2	4	2	6	1	1	-77	-77	-77	-77	-77	-77	1	-77	2	3	1	1	6	2	1	5	0	0	0	1	1	1	0
435	2	-77	-77	-77	-77	-77	-77	-77	-77	-77	1	2	1	1	3	1	1	1	1	3	2	3	1	1	1	1	-77	-77	-77	-77	-77	-77	1	-77	1	1	2	6	6	2	3	2	-77	-77	-77	-77	-77	-77	-77
436	2	-77	-77	-77	-77	-77	-77	-77	-77	-77	1	1	3	1	1	3	1	98	1	2	1	6	1	1	2	1	-77	-77	-77	-77	-77	-77	1	-77	2	6	1	6	6	2	2	-77	-77	-77	-77	-77	-77	-77	-77
437	1	1	0	0	0	0	0	0	0	1	3	1	1	1	3	1	1	1	1	3	2	3	3	6	1	1	-77	-77	-77	-77	-77	-77	1	-77	2	6	1	3	6	2	3	3	-77	-77	-77	-77	-77	-77	-77
438	2	-77	-77	-77	-77	-77	-77	-77	-77	-77	3	3	1	1	3	1	1	1	2	3	2	4	4	6	1	1	-77	-77	-77	-77	-77	-77	1	-77	2	6	1	4	5	1	3	4	0	0	1	0	0	0	0
439	2	-77	-77	-77	-77	-77	-77	-77	-77	-77	98	2	98	2	98	1	1	3	98	3	2	6	6	1	2	3	3	3	2	6	1	4	1	-77	2	2	2	2	6	1	2	-77	-77	-77	-77	-77	-77	-77	-77
440	2	-77	-77	-77	-77	-77	-77	-77	-77	-77	98	98	1	1	3	1	2	2	1	3	2	5	4	1	2	1	-77	-77	-77	-77	-77	-77	1	-77	2	1	1	1	6	1	1	5	0	0	1	0	0	0	0
441	2	-77	-77	-77	-77	-77	-77	-77	-77	-77	1	1	1	1	1	98	1	1	2	2	2	5	5	2	1	2	-77	-77	-77	-77	-77	-77	1	-77	2	2	1	2	2	1	1	4	0	0	1	0	0	0	0
442	1	0	1	1	0	0	1	1	0	1	3	3	1	1	3	1	5	3	1	3	2	6	4	6	1	1	-77	-77	-77	-77	-77	-77	1	-77	1	3	2	6	6	2	3	5	0	0	1	0	0	0	0
443	1	0	1	1	1	1	1	1	0	2	1	3	1	1	2	3	1	1	1	2	2	1	1	6	1	1	-77	-77	-77	-77	-77	-77	1	-77	2	1	1	6	6	2	3	5	0	0	0	0	1	0	0
444	2	-77	-77	-77	-77	-77	-77	-77	-77	-77	2	1	1	1	2	1	1	1	2	2	2	5	5	3	1	2	-77	-77	-77	-77	-77	-77	1	-77	2	3	2	2	5	2	1	4	1	0	0	0	0	0	0
445	2	-77	-77	-77	-77	-77	-77	-77	-77	-77	1	98	1	1	3	3	1	1	2	3	2	3	2	6	1	1	-77	-77	-77	-77	-77	-77	1	-77	2	6	1	6	6	1	3	2	-77	-77	-77	-77	-77	-77	-77
446	1	1	0	1	0	0	1	1	0	1	2	3	1	1	3	2	1	1	2	2	2	5	4	2	2	1	-77	-77	-77	-77	-77	-77	1	-77	1	5	1	5	6	1	1	3	-77	-77	-77	-77	-77	-77	-77
447	1	0	1	1	0	0	1	1	0	1	3	3	1	1	3	2	1	1	3	3	2	1	1	6	3	1	-77	-77	-77	-77	-77	-77	1	-77	1	6	3	6	6	2	3	1	-77	-77	-77	-77	-77	-77	-77
448	2	-77	-77	-77	-77	-77	-77	-77	-77	-77	1	2	1	1	3	1	1	1	2	2	1	4	6	6	1	1	-77	-77	-77	-77	-77	-77	1	-77	2	6	1	6	6	2	3	5	0	0	0	1	1	0	0
449	1	1	0	0	0	0	0	1	0	4	2	2	2	2	2	2	1	3	1	2	2	6	6	2	1	2	-77	-77	-77	-77	-77	-77	1	-77	2	6	1	1	2	2	1	5	0	0	1	1	0	0	0
450	2	-77	-77	-77	-77	-77	-77	-77	-77	-77	3	1	98	1	3	3	1	4	1	3	2	5	5	2	2	3	5	5	3	5	5	4	4	2	2	4	1	3	6	1	3	5	0	0	0	0	0	1	0
451	2	-77	-77	-77	-77	-77	-77	-77	-77	-77	3	3	1	1	3	1	1	1	3	3	2	3	2	6	1	1	-77	-77	-77	-77	-77	-77	3	-77	2	5	4	1	6	1	3	5	0	0	0	1	0	0	0
452	1	1	1	1	1	1	1	0	0	1	1	3	98	1	3	1	1	1	98	3	2	1	1	6	1	1	-77	-77	-77	-77	-77	-77	1	-77	1	6	1	6	6	2	3	5	0	0	0	0	1	0	0
453	1	1	0	1	1	1	1	1	0	1	1	1	1	1	3	1	2	1	3	3	2	1	1	6	1	1	-77	-77	-77	-77	-77	-77	5	3	1	6	1	6	6	1	3	3	-77	-77	-77	-77	-77	-77	-77
454	1	1	0	0	0	0	1	1	0	3	3	3	3	1	3	1	5	1	2	3	2	4	4	5	1	1	-77	-77	-77	-77	-77	-77	1	-77	2	6	1	6	6	2	3	5	0	0	1	0	0	0	0
455	2	-77	-77	-77	-77	-77	-77	-77	-77	-77	1	1	1	1	98	98	1	1	1	3	98	3	2	98	1	1	-77	-77	-77	-77	-77	-77	2	-77	2	3	1	98	98	98	3	3	-77	-77	-77	-77	-77	-77	-77
456	1	1	1	1	0	0	1	1	0	2	3	3	2	1	3	3	1	1	2	3	2	3	3	2	1	1	-77	-77	-77	-77	-77	-77	2	-77	1	6	1	6	6	2	3	1	-77	-77	-77	-77	-77	-77	-77
457	1	0	0	0	0	0	1	1	0	3	1	3	98	1	3	98	2	3	1	3	1	4	2	6	2	1	-77	-77	-77	-77	-77	-77	1	-77	1	98	3	6	6	2	3	2	-77	-77	-77	-77	-77	-77	-77
458	2	-77	-77	-77	-77	-77	-77	-77	-77	-77	98	98	1	1	3	1	5	2	98	2	2	6	6	1	4	3	4	6	1	3	6	1	1	-77	2	1	1	3	6	1	1	5	0	0	1	1	0	0	0
459	1	1	1	0	0	0	1	0	0	3	1	3	1	1	3	3	5	2	2	2	2	3	4	5	6	1	-77	-77	-77	-77	-77	-77	1	-77	1	6	1	6	6	2	3	3	-77	-77	-77	-77	-77	-77	-77
460	2	-77	-77	-77	-77	-77	-77	-77	-77	-77	1	3	1	1	3	1	1	2	1	2	2	6	4	5	1	1	-77	-77	-77	-77	-77	-77	1	-77	1	6	1	6	6	1	3	2	-77	-77	-77	-77	-77	-77	-77
461	2	-77	-77	-77	-77	-77	-77	-77	-77	-77	3	3	1	3	3	1	2	2	1	2	2	5	6	1	1	1	-77	-77	-77	-77	-77	-77	1	-77	1	1	1	1	6	2	3	5	0	0	0	0	0	0	1
462	1	1	1	1	1	1	1	1	0	1	2	3	1	1	3	1	1	1	3	3	2	1	1	6	1	1	-77	-77	-77	-77	-77	-77	1	-77	1	5	1	6	6	2	3	3	-77	-77	-77	-77	-77	-77	-77
463	1	0	1	1	1	0	1	1	0	1	2	1	1	2	3	2	1	1	3	3	2	2	1	6	1	1	-77	-77	-77	-77	-77	-77	1	-77	1	6	1	6	6	1	3	1	-77	-77	-77	-77	-77	-77	-77
464	2	-77	-77	-77	-77	-77	-77	-77	-77	-77	98	98	98	98	98	98	2	3	1	3	2	1	6	6	6	2	-77	-77	-77	-77	-77	-77	1	-77	2	1	98	1	6	1	3	5	1	0	0	0	0	0	0
465	1	0	1	0	0	0	0	0	0	2	1	3	1	2	3	2	1	1	1	3	2	2	2	6	1	1	-77	-77	-77	-77	-77	-77	1	-77	2	4	2	5	6	2	3	3	-77	-77	-77	-77	-77	-77	-77
466	2	-77	-77	-77	-77	-77	-77	-77	-77	-77	1	1	1	1	3	1	1	2	1	3	2	3	4	6	1	1	-77	-77	-77	-77	-77	-77	1	-77	2	1	1	1	6	2	1	5	1	0	0	0	0	0	1
467	2	-77	-77	-77	-77	-77	-77	-77	-77	-77	2	2	1	1	3	1	1	1	1	2	2	2	3	3	1	2	-77	-77	-77	-77	-77	-77	1	-77	2	4	1	2	6	1	3	5	0	0	1	0	0	0	0
468	2	-77	-77	-77	-77	-77	-77	-77	-77	-77	3	3	3	3	1	3	1	3	1	2	1	3	2	3	3	1	-77	-77	-77	-77	-77	-77	1	-77	2	2	3	5	3	1	2	-77	-77	-77	-77	-77	-77	-77	-77
469	1	1	1	1	1	0	0	1	0	2	3	2	1	1	3	1	1	1	1	3	2	2	2	6	1	1	-77	-77	-77	-77	-77	-77	1	-77	1	6	1	6	6	2	3	2	-77	-77	-77	-77	-77	-77	-77
470	1	1	1	1	0	0	1	0	0	2	98	1	1	1	2	1	1	2	1	3	2	4	4	3	1	1	-77	-77	-77	-77	-77	-77	2	-77	2	6	1	5	6	2	3	5	1	0	0	1	0	0	0
471	1	1	0	1	0	1	1	1	0	4	3	3	1	1	3	2	2	98	98	3	2	3	3	6	1	1	-77	-77	-77	-77	-77	-77	5	3	2	5	1	3	5	1	3	3	-77	-77	-77	-77	-77	-77	-77
472	2	-77	-77	-77	-77	-77	-77	-77	-77	-77	1	1	1	1	1	3	1	3	2	2	2	5	5	2	2	1	-77	-77	-77	-77	-77	-77	2	-77	2	2	2	3	3	1	1	4	1	0	0	1	0	1	0
473	1	1	1	1	0	0	0	0	0	2	2	2	1	1	3	1	1	1	1	3	2	4	2	5	2	1	-77	-77	-77	-77	-77	-77	6	3	1	1	2	2	1	2	3	5	1	0	0	0	1	0	0
474	2	-77	-77	-77	-77	-77	-77	-77	-77	-77	3	2	2	1	3	2	2	1	1	2	1	3	3	1	1	1	-77	-77	-77	-77	-77	-77	1	-77	2	3	2	1	4	2	3	5	1	0	0	1	0	0	0
475	2	-77	-77	-77	-77	-77	-77	-77	-77	-77	1	1	1	1	1	1	1	3	98	1	1	5	1	1	1	2	-77	-77	-77	-77	-77	-77	3	-77	2	1	1	1	1	1	2	-77	-77	-77	-77	-77	-77	-77	-77
476	2	-77	-77	-77	-77	-77	-77	-77	-77	-77	2	2	1	1	2	1	1	1	1	3	1	3	5	3	3	2	-77	-77	-77	-77	-77	-77	1	-77	2	4	2	4	4	1	2	-77	-77	-77	-77	-77	-77	-77	-77
477	2	-77	-77	-77	-77	-77	-77	-77	-77	-77	2	2	2	1	1	2	1	3	2	3	2	4	4	2	3	3	6	6	1	1	1	3	3	-77	2	1	3	1	6	2	1	3	-77	-77	-77	-77	-77	-77	-77
478	1	1	0	0	0	0	0	1	0	3	2	2	1	1	2	98	5	1	1	3	2	4	4	98	1	2	-77	-77	-77	-77	-77	-77	2	-77	2	1	1	3	6	2	1	5	0	0	1	1	0	0	0
479	2	-77	-77	-77	-77	-77	-77	-77	-77	-77	1	1	1	1	3	1	1	1	98	3	2	3	2	2	3	2	-77	-77	-77	-77	-77	-77	1	-77	2	4	1	5	5	1	1	3	-77	-77	-77	-77	-77	-77	-77
480	2	-77	-77	-77	-77	-77	-77	-77	-77	-77	2	1	1	1	2	1	1	1	2	3	2	4	1	6	1	1	-77	-77	-77	-77	-77	-77	4	1	2	1	1	1	4	2	2	-77	-77	-77	-77	-77	-77	-77	-77
481	2	-77	-77	-77	-77	-77	-77	-77	-77	-77	1	3	1	1	3	98	1	2	98	3	2	3	5	98	1	2	-77	-77	-77	-77	-77	-77	2	-77	2	5	1	5	6	2	1	5	0	0	1	0	0	1	0
482	2	-77	-77	-77	-77	-77	-77	-77	-77	-77	3	3	1	1	3	1	1	1	1	2	2	3	2	4	2	1	-77	-77	-77	-77	-77	-77	2	-77	2	4	3	2	6	2	3	3	-77	-77	-77	-77	-77	-77	-77
483	2	-77	-77	-77	-77	-77	-77	-77	-77	-77	3	1	1	1	3	1	1	1	2	2	2	6	6	1	1	2	-77	-77	-77	-77	-77	-77	1	-77	2	2	1	5	6	2	3	5	0	0	0	1	0	0	0
484	2	-77	-77	-77	-77	-77	-77	-77	-77	-77	1	3	1	1	3	3	1	3	98	2	2	6	6	98	1	3	6	6	6	6	6	1	3	-77	2	98	98	98	98	98	2	-77	-77	-77	-77	-77	-77	-77	-77
485	2	-77	-77	-77	-77	-77	-77	-77	-77	-77	98	1	3	3	1	2	2	3	1	2	2	3	6	1	1	3	3	6	1	3	1	1	4	2	2	1	1	1	6	1	1	5	0	0	0	1	0	1	0
486	2	-77	-77	-77	-77	-77	-77	-77	-77	-77	2	2	1	1	2	1	2	98	2	3	1	5	4	2	1	1	-77	-77	-77	-77	-77	-77	1	-77	2	3	1	3	4	2	1	5	1	0	1	1	0	0	0
487	1	1	0	0	0	1	0	0	0	1	1	1	98	1	1	1	1	1	2	3	2	1	1	6	1	1	-77	-77	-77	-77	-77	-77	1	-77	1	1	1	6	6	2	1	3	-77	-77	-77	-77	-77	-77	-77
488	2	-77	-77	-77	-77	-77	-77	-77	-77	-77	3	3	1	1	3	1	1	1	1	2	2	2	2	5	1	1	-77	-77	-77	-77	-77	-77	1	-77	2	1	1	6	6	1	1	3	-77	-77	-77	-77	-77	-77	-77
489	2	-77	-77	-77	-77	-77	-77	-77	-77	-77	3	1	3	3	3	1	1	2	1	3	2	6	6	1	1	3	6	6	1	6	4	1	1	-77	2	5	1	1	6	2	1	5	0	0	0	1	0	1	0
490	2	-77	-77	-77	-77	-77	-77	-77	-77	-77	3	3	1	1	3	3	1	1	2	2	2	2	2	6	1	1	-77	-77	-77	-77	-77	-77	3	-77	1	3	1	6	6	2	1	5	0	0	0	1	1	0	0
491	2	-77	-77	-77	-77	-77	-77	-77	-77	-77	3	3	1	1	3	98	1	1	1	3	1	1	3	6	1	1	-77	-77	-77	-77	-77	-77	1	-77	2	1	1	1	6	2	1	5	0	0	0	1	1	0	0
492	2	-77	-77	-77	-77	-77	-77	-77	-77	-77	2	2	1	1	2	1	1	1	1	2	2	3	3	6	2	1	-77	-77	-77	-77	-77	-77	1	-77	2	1	1	1	3	2	3	5	0	0	0	1	0	0	0
493	1	1	1	1	0	0	1	0	0	2	3	3	1	1	3	1	1	2	1	2	2	2	3	6	2	1	-77	-77	-77	-77	-77	-77	1	-77	2	6	1	3	6	2	3	4	0	0	0	0	1	0	0
494	2	-77	-77	-77	-77	-77	-77	-77	-77	-77	1	1	1	1	3	98	1	3	1	2	98	6	6	3	1	1	-77	-77	-77	-77	-77	-77	1	-77	2	6	1	2	6	1	1	5	1	0	0	0	0	1	0
495	2	-77	-77	-77	-77	-77	-77	-77	-77	-77	98	1	1	1	98	98	1	3	1	3	2	5	6	1	3	3	3	6	1	5	1	5	1	-77	2	3	1	3	6	1	1	5	0	0	0	0	0	0	1
496	1	1	0	0	0	0	1	0	0	4	1	1	1	1	3	1	1	1	1	2	2	4	3	6	1	1	-77	-77	-77	-77	-77	-77	2	-77	2	6	1	4	6	2	1	3	-77	-77	-77	-77	-77	-77	-77
497	1	0	0	1	0	0	0	0	0	2	3	3	1	1	3	3	1	1	2	3	2	3	3	6	1	1	-77	-77	-77	-77	-77	-77	1	-77	2	6	1	5	6	1	3	5	1	0	0	0	0	0	0
498	2	-77	-77	-77	-77	-77	-77	-77	-77	-77	1	3	1	1	3	3	5	3	2	3	1	6	6	1	1	3	4	5	1	5	1	3	4	2	2	1	1	1	5	2	2	-77	-77	-77	-77	-77	-77	-77	-77
499	1	1	0	0	0	0	0	1	0	1	1	2	1	1	3	2	1	3	1	2	1	3	3	5	2	1	-77	-77	-77	-77	-77	-77	1	-77	1	6	1	6	6	2	3	3	-77	-77	-77	-77	-77	-77	-77
500	2	-77	-77	-77	-77	-77	-77	-77	-77	-77	2	3	1	1	3	1	2	2	2	2	2	5	5	2	1	2	-77	-77	-77	-77	-77	-77	1	-77	2	5	1	6	6	2	1	5	0	0	1	1	0	0	0
501	1	1	0	1	0	0	0	1	0	5	98	98	98	98	98	98	1	1	1	2	1	5	5	3	4	2	-77	-77	-77	-77	-77	-77	1	-77	2	4	4	4	6	1	1	5	1	0	0	0	0	0	0
502	2	-77	-77	-77	-77	-77	-77	-77	-77	-77	3	3	1	3	3	3	1	98	2	2	1	6	5	1	6	4	6	6	1	4	6	3	2	-77	2	1	1	1	4	2	1	5	0	0	0	1	0	0	0
503	2	-77	-77	-77	-77	-77	-77	-77	-77	-77	3	3	1	3	3	3	2	1	3	2	2	3	2	6	1	1	-77	-77	-77	-77	-77	-77	2	-77	2	5	1	6	6	2	1	5	0	0	0	0	1	0	0
504	1	1	0	1	0	0	1	0	0	2	98	1	1	1	3	1	1	1	1	2	1	3	4	2	1	1	-77	-77	-77	-77	-77	-77	1	-77	2	3	3	5	6	2	1	4	0	1	1	0	1	0	0
505	1	1	1	1	0	0	1	0	0	2	3	2	1	1	3	3	1	1	2	2	2	3	2	3	1	1	-77	-77	-77	-77	-77	-77	1	-77	2	4	1	2	5	2	1	3	-77	-77	-77	-77	-77	-77	-77
506	1	0	0	1	0	0	1	1	0	4	3	3	1	1	3	98	1	2	2	2	2	5	3	6	1	1	-77	-77	-77	-77	-77	-77	1	-77	2	6	1	2	6	2	3	5	0	0	1	1	0	0	0
507	1	1	0	0	0	1	0	0	1	98	1	2	98	98	98	98	1	1	2	2	2	1	1	6	1	1	-77	-77	-77	-77	-77	-77	1	-77	2	98	98	98	98	1	2	-77	-77	-77	-77	-77	-77	-77	-77
508	2	-77	-77	-77	-77	-77	-77	-77	-77	-77	1	3	3	1	98	1	1	1	1	3	2	4	3	2	1	1	-77	-77	-77	-77	-77	-77	1	-77	2	3	3	6	6	2	2	-77	-77	-77	-77	-77	-77	-77	-77
509	2	-77	-77	-77	-77	-77	-77	-77	-77	-77	2	3	1	1	3	3	1	1	98	3	2	5	4	6	1	1	-77	-77	-77	-77	-77	-77	2	-77	2	1	1	1	6	2	3	5	0	0	0	1	0	1	0
510	2	-77	-77	-77	-77	-77	-77	-77	-77	-77	1	3	1	1	3	1	1	1	1	2	2	1	2	5	1	1	-77	-77	-77	-77	-77	-77	5	1	2	1	3	1	6	1	1	1	-77	-77	-77	-77	-77	-77	-77
511	2	-77	-77	-77	-77	-77	-77	-77	-77	-77	3	1	1	1	3	1	1	3	2	2	1	5	5	1	1	2	-77	-77	-77	-77	-77	-77	3	-77	2	1	98	1	6	2	1	5	0	0	0	0	1	0	0
512	2	-77	-77	-77	-77	-77	-77	-77	-77	-77	1	1	1	1	3	1	1	1	3	3	2	2	2	4	1	1	-77	-77	-77	-77	-77	-77	2	-77	1	6	1	6	6	1	3	1	-77	-77	-77	-77	-77	-77	-77
513	1	1	0	1	0	0	0	1	0	2	2	3	1	1	3	1	1	1	2	3	2	2	3	5	2	1	-77	-77	-77	-77	-77	-77	1	-77	2	6	1	6	6	2	1	4	0	0	1	0	0	0	0
514	2	-77	-77	-77	-77	-77	-77	-77	-77	-77	3	2	1	1	3	3	2	2	1	3	2	5	4	6	1	2	-77	-77	-77	-77	-77	-77	1	-77	2	5	2	3	6	2	3	5	0	0	0	1	0	0	0
515	1	0	0	1	0	0	0	1	0	3	1	2	1	1	3	1	1	1	1	2	2	3	3	5	1	1	-77	-77	-77	-77	-77	-77	1	-77	2	2	1	1	6	1	1	5	0	0	1	0	0	0	1
516	2	-77	-77	-77	-77	-77	-77	-77	-77	-77	1	3	1	1	3	1	5	3	1	3	2	4	3	5	2	1	-77	-77	-77	-77	-77	-77	3	-77	2	5	2	2	6	2	3	4	1	0	0	0	1	0	0
517	2	-77	-77	-77	-77	-77	-77	-77	-77	-77	1	98	1	1	98	1	1	2	1	3	2	4	3	6	1	2	-77	-77	-77	-77	-77	-77	1	-77	2	6	98	1	6	2	3	5	0	0	1	1	1	0	0
518	1	1	0	1	0	0	0	1	0	3	1	98	1	1	3	1	1	3	1	2	2	4	3	6	5	2	-77	-77	-77	-77	-77	-77	1	-77	2	4	2	1	6	2	3	5	0	0	1	1	0	0	0
519	2	-77	-77	-77	-77	-77	-77	-77	-77	-77	3	3	1	1	1	1	1	3	1	3	1	6	4	2	3	3	6	6	2	4	3	3	1	-77	2	1	2	5	6	1	1	5	0	0	0	1	0	0	0
520	2	-77	-77	-77	-77	-77	-77	-77	-77	-77	98	1	1	1	3	98	2	3	1	2	2	6	6	1	1	2	-77	-77	-77	-77	-77	-77	1	-77	2	1	1	1	6	1	2	-77	-77	-77	-77	-77	-77	-77	-77
521	2	-77	-77	-77	-77	-77	-77	-77	-77	-77	1	1	1	1	3	1	1	1	3	2	2	1	3	4	1	2	-77	-77	-77	-77	-77	-77	1	-77	2	1	1	3	3	1	1	5	0	0	0	0	0	0	1
522	1	0	0	0	0	0	0	1	0	1	3	98	1	1	3	1	1	2	1	2	2	4	3	6	1	1	-77	-77	-77	-77	-77	-77	1	-77	2	1	1	2	6	2	3	5	0	0	0	1	0	0	1
523	2	-77	-77	-77	-77	-77	-77	-77	-77	-77	1	3	1	1	3	1	2	1	2	3	2	3	2	5	1	1	-77	-77	-77	-77	-77	-77	1	-77	2	6	1	6	6	1	1	5	0	0	0	1	1	0	0
524	2	-77	-77	-77	-77	-77	-77	-77	-77	-77	2	3	1	1	3	2	2	1	2	2	2	3	3	1	1	1	-77	-77	-77	-77	-77	-77	1	-77	2	3	2	4	6	2	1	5	0	0	0	0	0	0	1
525	1	1	1	1	0	0	0	0	0	1	3	3	1	1	3	1	1	1	1	3	2	1	1	6	1	1	-77	-77	-77	-77	-77	-77	1	-77	1	5	1	6	6	2	3	1	-77	-77	-77	-77	-77	-77	-77
526	1	0	0	0	0	0	0	1	0	98	3	3	1	1	3	3	1	3	2	2	2	3	3	6	1	2	-77	-77	-77	-77	-77	-77	3	-77	1	6	1	1	6	2	3	5	0	0	0	0	0	1	0
527	2	-77	-77	-77	-77	-77	-77	-77	-77	-77	3	3	3	1	3	3	1	2	1	2	2	4	4	1	1	1	-77	-77	-77	-77	-77	-77	2	-77	2	1	1	1	6	2	1	5	0	0	1	0	0	0	1
528	2	-77	-77	-77	-77	-77	-77	-77	-77	-77	2	2	1	1	2	1	1	1	2	3	2	5	3	3	1	1	-77	-77	-77	-77	-77	-77	1	-77	2	4	2	6	6	2	1	5	0	0	1	1	0	0	0
529	2	-77	-77	-77	-77	-77	-77	-77	-77	-77	1	1	1	1	98	98	1	1	2	3	2	5	2	5	2	1	-77	-77	-77	-77	-77	-77	1	-77	2	2	98	5	6	1	3	5	1	0	0	1	0	0	0
530	1	1	0	0	0	0	0	0	0	1	98	2	1	98	98	98	6	98	1	2	1	6	6	1	2	2	-77	-77	-77	-77	-77	-77	1	-77	2	1	1	1	6	1	3	5	0	0	1	0	1	1	0
531	2	-77	-77	-77	-77	-77	-77	-77	-77	-77	2	2	1	1	2	1	1	1	2	3	2	4	6	6	1	1	-77	-77	-77	-77	-77	-77	2	-77	2	3	1	2	3	2	1	3	-77	-77	-77	-77	-77	-77	-77
532	1	1	0	0	0	0	1	0	0	2	1	3	1	1	3	1	1	1	1	2	2	5	5	98	1	1	-77	-77	-77	-77	-77	-77	1	-77	2	1	1	5	6	2	1	5	0	0	1	1	0	0	0
533	2	-77	-77	-77	-77	-77	-77	-77	-77	-77	1	1	1	1	3	1	1	1	2	3	2	6	2	6	1	1	-77	-77	-77	-77	-77	-77	1	-77	2	3	2	1	3	2	1	4	1	0	0	0	0	0	0
534	2	-77	-77	-77	-77	-77	-77	-77	-77	-77	2	3	1	1	3	2	1	2	1	3	2	3	3	5	2	2	-77	-77	-77	-77	-77	-77	3	-77	1	5	1	2	6	1	1	2	-77	-77	-77	-77	-77	-77	-77
535	2	-77	-77	-77	-77	-77	-77	-77	-77	-77	3	3	1	1	3	1	1	1	1	2	2	6	3	2	1	2	-77	-77	-77	-77	-77	-77	1	-77	2	6	1	4	6	2	1	4	0	0	1	0	0	0	0
536	2	-77	-77	-77	-77	-77	-77	-77	-77	-77	3	3	1	1	3	3	1	1	98	3	2	3	2	6	1	1	-77	-77	-77	-77	-77	-77	2	-77	2	2	98	2	6	2	3	3	-77	-77	-77	-77	-77	-77	-77
537	2	-77	-77	-77	-77	-77	-77	-77	-77	-77	98	98	98	98	98	98	1	3	98	98	98	5	5	2	98	3	5	3	5	5	5	5	5	2	2	1	1	1	98	1	1	5	0	0	0	1	0	1	0
538	1	0	1	0	0	0	1	1	0	2	3	3	3	98	3	3	1	2	1	3	98	4	5	6	1	1	-77	-77	-77	-77	-77	-77	1	-77	2	2	1	6	6	2	1	5	1	0	1	1	0	0	0
539	1	0	0	1	1	0	0	1	0	1	3	1	1	1	3	1	1	1	2	2	2	1	1	6	1	1	-77	-77	-77	-77	-77	-77	6	1	2	5	1	6	6	2	3	4	0	0	0	0	1	0	0
540	1	1	1	1	0	0	1	0	0	1	98	98	98	3	1	1	1	1	2	3	2	5	4	1	1	2	-77	-77	-77	-77	-77	-77	3	-77	2	1	3	1	1	98	1	5	0	0	1	1	1	1	0
541	2	-77	-77	-77	-77	-77	-77	-77	-77	-77	98	3	1	1	3	98	2	1	1	3	2	4	6	1	1	2	-77	-77	-77	-77	-77	-77	2	-77	2	2	1	98	4	2	3	5	0	0	1	1	0	0	0
542	2	-77	-77	-77	-77	-77	-77	-77	-77	-77	1	1	1	1	2	1	1	3	2	3	2	4	4	5	1	2	-77	-77	-77	-77	-77	-77	1	-77	2	6	1	6	6	1	1	5	0	0	1	0	0	0	0
543	2	-77	-77	-77	-77	-77	-77	-77	-77	-77	1	2	1	1	1	1	1	1	1	3	2	3	3	3	1	1	-77	-77	-77	-77	-77	-77	2	-77	1	2	1	5	6	1	2	-77	-77	-77	-77	-77	-77	-77	-77
544	2	-77	-77	-77	-77	-77	-77	-77	-77	-77	3	3	1	2	3	98	1	3	98	2	2	6	5	3	4	1	-77	-77	-77	-77	-77	-77	1	-77	2	4	1	1	6	2	1	5	0	0	0	1	0	0	0
545	2	-77	-77	-77	-77	-77	-77	-77	-77	-77	2	3	1	1	3	98	1	1	1	2	2	4	5	1	1	1	-77	-77	-77	-77	-77	-77	1	-77	2	6	1	6	6	1	3	5	0	0	0	0	0	0	1
546	2	-77	-77	-77	-77	-77	-77	-77	-77	-77	3	2	1	1	1	1	1	3	2	2	2	4	3	98	1	1	-77	-77	-77	-77	-77	-77	2	-77	2	5	1	6	6	1	3	3	-77	-77	-77	-77	-77	-77	-77
547	2	-77	-77	-77	-77	-77	-77	-77	-77	-77	1	1	1	1	3	1	1	1	2	3	2	3	3	5	1	2	-77	-77	-77	-77	-77	-77	1	-77	2	6	1	3	6	1	1	5	0	0	0	1	0	0	0
548	1	0	1	1	0	0	1	1	0	3	3	3	1	1	3	2	1	1	2	2	98	3	2	6	2	1	-77	-77	-77	-77	-77	-77	2	-77	1	6	1	6	6	2	3	3	-77	-77	-77	-77	-77	-77	-77
549	2	-77	-77	-77	-77	-77	-77	-77	-77	-77	1	3	1	1	3	1	1	3	1	2	2	1	2	6	1	1	-77	-77	-77	-77	-77	-77	1	-77	1	6	1	6	6	2	3	1	-77	-77	-77	-77	-77	-77	-77
550	1	1	1	0	0	0	1	1	0	1	3	2	1	1	3	1	1	1	3	3	2	4	3	98	1	1	-77	-77	-77	-77	-77	-77	1	-77	2	6	1	6	6	1	3	5	0	0	1	1	0	0	1
551	1	1	1	1	0	0	0	0	0	2	3	1	1	1	3	1	1	1	1	3	2	3	3	5	2	1	-77	-77	-77	-77	-77	-77	5	3	2	6	1	6	6	2	3	5	0	0	1	1	0	0	0
552	2	-77	-77	-77	-77	-77	-77	-77	-77	-77	2	3	1	1	3	98	1	1	1	3	1	4	4	1	3	2	-77	-77	-77	-77	-77	-77	1	-77	2	1	98	1	3	2	1	5	1	0	0	1	0	1	0
553	2	-77	-77	-77	-77	-77	-77	-77	-77	-77	1	1	1	1	3	2	3	2	1	2	2	4	5	1	1	3	5	5	1	2	1	1	3	-77	2	1	1	1	6	1	1	5	0	0	0	1	0	1	0
554	2	-77	-77	-77	-77	-77	-77	-77	-77	-77	1	3	1	1	3	3	1	3	1	2	1	2	2	6	1	1	-77	-77	-77	-77	-77	-77	1	-77	2	2	3	1	6	1	3	5	0	0	0	0	1	1	0
555	1	0	1	0	0	0	0	1	0	98	3	3	3	1	3	3	1	1	2	3	2	1	1	1	1	2	-77	-77	-77	-77	-77	-77	1	-77	2	5	2	1	6	2	3	1	-77	-77	-77	-77	-77	-77	-77
556	2	-77	-77	-77	-77	-77	-77	-77	-77	-77	98	3	1	1	3	98	1	1	2	3	2	3	1	5	1	1	-77	-77	-77	-77	-77	-77	5	1	2	5	1	6	6	2	3	4	1	0	0	0	1	0	0
557	1	1	1	1	0	0	1	0	0	2	3	3	1	1	3	2	1	2	1	3	2	4	3	6	1	2	-77	-77	-77	-77	-77	-77	1	-77	2	6	1	5	6	2	3	5	0	0	1	0	1	0	0
558	1	1	0	1	0	0	0	0	0	4	2	2	1	1	98	1	1	2	2	2	1	4	4	2	2	2	-77	-77	-77	-77	-77	-77	1	-77	2	98	98	4	6	2	3	5	0	0	0	1	0	0	1
559	2	-77	-77	-77	-77	-77	-77	-77	-77	-77	1	2	1	1	2	1	1	1	2	3	2	4	3	6	1	1	-77	-77	-77	-77	-77	-77	1	-77	2	1	1	1	6	2	3	5	0	0	0	1	1	0	0
560	2	-77	-77	-77	-77	-77	-77	-77	-77	-77	2	1	1	1	2	1	1	1	1	2	2	2	2	6	6	1	-77	-77	-77	-77	-77	-77	1	-77	2	3	1	3	6	2	1	5	0	0	1	0	0	0	0
561	2	-77	-77	-77	-77	-77	-77	-77	-77	-77	3	3	98	1	3	3	1	1	1	3	2	6	6	1	1	2	-77	-77	-77	-77	-77	-77	1	-77	2	6	98	1	6	2	1	5	0	0	1	1	0	0	0
562	2	-77	-77	-77	-77	-77	-77	-77	-77	-77	1	2	2	1	3	98	1	3	2	2	98	4	4	2	3	2	-77	-77	-77	-77	-77	-77	2	-77	2	1	2	2	5	2	1	3	-77	-77	-77	-77	-77	-77	-77
563	2	-77	-77	-77	-77	-77	-77	-77	-77	-77	3	3	1	2	3	1	1	2	4	3	2	1	6	3	1	1	-77	-77	-77	-77	-77	-77	1	-77	2	6	1	6	6	2	1	4	1	1	1	1	0	0	0
564	2	-77	-77	-77	-77	-77	-77	-77	-77	-77	3	1	1	1	3	1	1	1	1	2	2	2	2	6	1	1	-77	-77	-77	-77	-77	-77	1	-77	2	3	3	5	6	2	3	1	-77	-77	-77	-77	-77	-77	-77
565	2	-77	-77	-77	-77	-77	-77	-77	-77	-77	1	98	3	1	1	2	1	3	1	2	2	2	2	2	1	2	-77	-77	-77	-77	-77	-77	2	-77	2	1	1	1	6	1	2	-77	-77	-77	-77	-77	-77	-77	-77
566	2	-77	-77	-77	-77	-77	-77	-77	-77	-77	3	3	1	98	3	98	4	3	2	2	1	6	6	98	1	1	-77	-77	-77	-77	-77	-77	1	-77	2	1	1	1	6	1	2	-77	-77	-77	-77	-77	-77	-77	-77
567	2	-77	-77	-77	-77	-77	-77	-77	-77	-77	1	98	98	1	3	98	1	1	2	2	1	6	6	4	1	2	-77	-77	-77	-77	-77	-77	1	-77	2	1	1	3	6	1	2	-77	-77	-77	-77	-77	-77	-77	-77
568	1	0	1	1	0	0	1	1	0	2	3	3	3	2	3	3	1	1	2	3	2	5	2	5	1	1	-77	-77	-77	-77	-77	-77	1	-77	2	3	2	5	6	2	3	5	1	0	1	0	0	0	0
569	1	1	0	0	1	0	1	0	0	3	3	1	1	1	3	1	1	1	1	2	2	4	5	4	3	2	-77	-77	-77	-77	-77	-77	1	-77	2	2	3	4	6	2	1	4	0	0	0	1	0	0	0
570	1	0	0	0	0	0	0	1	0	2	1	2	1	1	2	98	2	3	2	3	2	6	4	2	1	2	-77	-77	-77	-77	-77	-77	1	-77	2	6	1	1	6	1	3	5	0	0	1	0	0	0	0
571	1	0	1	1	0	0	0	0	0	6	98	98	98	98	98	98	5	3	98	98	98	5	5	1	3	2	-77	-77	-77	-77	-77	-77	2	-77	2	2	2	5	6	2	3	5	1	0	0	0	0	0	1
572	2	-77	-77	-77	-77	-77	-77	-77	-77	-77	98	1	1	1	98	3	1	1	1	3	2	6	2	98	1	2	-77	-77	-77	-77	-77	-77	1	-77	2	6	1	3	6	1	2	-77	-77	-77	-77	-77	-77	-77	-77
573	2	-77	-77	-77	-77	-77	-77	-77	-77	-77	3	3	1	1	3	1	1	1	3	3	2	1	1	6	1	2	-77	-77	-77	-77	-77	-77	2	-77	1	6	1	6	6	1	3	1	-77	-77	-77	-77	-77	-77	-77
574	2	-77	-77	-77	-77	-77	-77	-77	-77	-77	1	2	1	1	2	1	2	1	1	3	2	4	4	1	3	1	-77	-77	-77	-77	-77	-77	1	-77	2	6	1	6	6	1	3	5	1	0	0	1	0	0	0
575	2	-77	-77	-77	-77	-77	-77	-77	-77	-77	2	3	3	1	3	2	1	3	2	3	98	3	3	6	3	1	-77	-77	-77	-77	-77	-77	1	-77	2	3	1	4	6	1	1	5	0	0	1	0	0	0	0
576	2	-77	-77	-77	-77	-77	-77	-77	-77	-77	3	1	1	1	3	1	1	1	2	3	2	3	2	6	2	1	-77	-77	-77	-77	-77	-77	1	-77	1	6	2	5	5	1	1	5	0	0	1	1	1	0	1
577	2	-77	-77	-77	-77	-77	-77	-77	-77	-77	1	1	1	1	3	98	1	1	98	2	2	4	3	6	1	1	-77	-77	-77	-77	-77	-77	1	-77	2	5	1	6	6	2	3	3	-77	-77	-77	-77	-77	-77	-77
578	2	-77	-77	-77	-77	-77	-77	-77	-77	-77	3	2	1	1	3	1	1	2	1	2	2	3	3	2	1	2	-77	-77	-77	-77	-77	-77	1	-77	2	1	1	3	6	2	3	5	1	0	1	0	0	0	0
579	1	1	1	1	1	1	1	1	0	1	1	1	1	1	3	1	2	1	2	3	2	6	1	6	1	1	-77	-77	-77	-77	-77	-77	1	-77	1	1	1	6	6	2	3	1	-77	-77	-77	-77	-77	-77	-77
580	1	0	1	1	1	0	1	0	0	3	98	1	1	1	3	1	1	1	2	2	2	3	3	2	2	1	-77	-77	-77	-77	-77	-77	6	3	2	1	1	1	6	2	3	4	0	0	1	0	0	0	0
581	1	1	0	1	0	0	0	1	0	2	2	3	1	1	3	1	1	1	1	3	2	3	3	6	2	1	-77	-77	-77	-77	-77	-77	1	-77	2	6	1	6	6	2	3	4	0	0	1	1	1	0	0
582	2	-77	-77	-77	-77	-77	-77	-77	-77	-77	1	3	1	1	3	98	1	1	2	2	2	5	4	1	1	1	-77	-77	-77	-77	-77	-77	1	-77	2	4	2	3	6	2	2	-77	-77	-77	-77	-77	-77	-77	-77
583	2	-77	-77	-77	-77	-77	-77	-77	-77	-77	1	3	1	1	3	1	2	1	1	2	2	3	2	6	1	1	-77	-77	-77	-77	-77	-77	1	-77	2	6	1	5	6	2	1	5	0	0	0	1	0	0	0
584	1	1	1	1	0	0	0	1	0	3	98	98	98	98	98	98	2	1	1	3	2	3	4	1	1	2	-77	-77	-77	-77	-77	-77	2	-77	2	5	1	2	6	1	1	5	0	0	1	1	0	0	0
585	2	-77	-77	-77	-77	-77	-77	-77	-77	-77	1	1	1	1	3	1	1	3	2	2	2	4	2	6	6	1	-77	-77	-77	-77	-77	-77	1	-77	2	6	1	5	6	2	1	5	0	0	0	1	0	0	0
586	2	-77	-77	-77	-77	-77	-77	-77	-77	-77	2	98	98	1	3	3	1	1	4	2	2	3	3	1	1	1	-77	-77	-77	-77	-77	-77	1	-77	2	2	1	3	6	2	1	5	1	0	1	0	0	0	0
587	1	1	0	0	0	0	0	0	0	5	1	3	1	1	3	1	1	2	2	2	2	5	5	3	4	2	-77	-77	-77	-77	-77	-77	1	-77	2	1	1	1	6	2	3	5	0	0	0	1	0	0	0
588	2	-77	-77	-77	-77	-77	-77	-77	-77	-77	1	3	1	1	3	98	1	3	1	2	2	4	6	1	1	2	-77	-77	-77	-77	-77	-77	1	-77	2	2	2	2	6	1	3	5	0	0	1	1	0	0	0
589	2	-77	-77	-77	-77	-77	-77	-77	-77	-77	3	3	3	3	3	3	1	3	98	3	2	6	6	1	1	4	6	6	1	6	1	1	1	-77	2	6	1	1	6	2	2	-77	-77	-77	-77	-77	-77	-77	-77
590	2	-77	-77	-77	-77	-77	-77	-77	-77	-77	3	1	1	1	3	1	1	1	2	3	2	3	3	98	1	1	-77	-77	-77	-77	-77	-77	1	-77	2	4	1	5	6	2	3	5	0	1	1	0	1	0	0
591	2	-77	-77	-77	-77	-77	-77	-77	-77	-77	1	3	1	1	3	2	1	2	2	2	1	3	4	3	1	2	-77	-77	-77	-77	-77	-77	1	-77	2	3	2	3	5	1	1	5	1	0	0	1	0	0	0
592	2	-77	-77	-77	-77	-77	-77	-77	-77	-77	2	1	1	1	1	1	1	1	2	3	2	6	4	4	1	1	-77	-77	-77	-77	-77	-77	1	-77	2	98	1	1	2	98	1	2	-77	-77	-77	-77	-77	-77	-77
593	2	-77	-77	-77	-77	-77	-77	-77	-77	-77	98	3	1	1	3	3	1	3	1	2	2	3	3	5	1	1	-77	-77	-77	-77	-77	-77	1	-77	1	6	1	6	6	1	3	1	-77	-77	-77	-77	-77	-77	-77
594	2	-77	-77	-77	-77	-77	-77	-77	-77	-77	98	98	1	1	3	1	1	1	1	3	2	4	3	6	1	1	-77	-77	-77	-77	-77	-77	1	-77	2	6	1	6	6	2	1	5	0	0	0	0	0	0	1
595	2	-77	-77	-77	-77	-77	-77	-77	-77	-77	1	1	98	1	1	1	1	3	2	2	2	2	2	2	1	2	-77	-77	-77	-77	-77	-77	1	-77	2	2	1	6	6	2	1	5	0	0	0	0	0	1	0
596	2	-77	-77	-77	-77	-77	-77	-77	-77	-77	1	98	3	1	1	1	1	1	2	3	2	6	5	98	1	1	-77	-77	-77	-77	-77	-77	1	-77	2	6	1	6	6	2	3	5	0	0	1	1	0	0	0
597	2	-77	-77	-77	-77	-77	-77	-77	-77	-77	3	1	1	1	3	2	1	3	3	2	2	5	4	3	1	1	-77	-77	-77	-77	-77	-77	1	-77	2	3	1	4	4	1	3	4	0	0	1	1	1	0	0
598	2	-77	-77	-77	-77	-77	-77	-77	-77	-77	1	1	98	1	3	98	1	1	1	3	2	4	4	1	1	1	-77	-77	-77	-77	-77	-77	1	-77	2	1	1	1	4	2	1	5	0	0	1	0	0	0	0
599	2	-77	-77	-77	-77	-77	-77	-77	-77	-77	3	1	1	1	98	98	1	3	1	2	2	6	4	4	1	1	-77	-77	-77	-77	-77	-77	1	-77	2	1	1	1	1	1	1	5	0	0	0	0	0	0	1
600	2	-77	-77	-77	-77	-77	-77	-77	-77	-77	1	1	1	98	1	1	1	1	1	3	2	6	6	1	1	2	-77	-77	-77	-77	-77	-77	1	-77	2	6	1	1	6	2	3	5	0	0	0	0	0	0	1
601	2	-77	-77	-77	-77	-77	-77	-77	-77	-77	3	3	1	1	3	2	1	1	1	3	1	5	2	1	1	1	-77	-77	-77	-77	-77	-77	1	-77	2	4	2	5	6	2	1	5	1	0	1	0	0	0	0
602	2	-77	-77	-77	-77	-77	-77	-77	-77	-77	1	1	1	1	3	1	1	2	1	3	2	5	2	6	1	2	-77	-77	-77	-77	-77	-77	1	-77	2	6	1	6	6	2	1	5	0	0	1	1	0	0	0
603	2	-77	-77	-77	-77	-77	-77	-77	-77	-77	3	3	1	1	3	98	1	1	1	3	1	3	2	6	1	1	-77	-77	-77	-77	-77	-77	1	-77	2	2	3	2	6	2	1	5	1	0	0	1	0	1	0
604	2	-77	-77	-77	-77	-77	-77	-77	-77	-77	1	3	1	1	3	3	2	3	1	3	2	3	6	1	1	1	-77	-77	-77	-77	-77	-77	2	-77	2	1	1	6	98	98	2	-77	-77	-77	-77	-77	-77	-77	-77
605	2	-77	-77	-77	-77	-77	-77	-77	-77	-77	3	3	98	1	3	1	1	1	1	2	1	4	3	3	4	2	-77	-77	-77	-77	-77	-77	2	-77	2	1	3	2	5	2	3	5	1	0	1	1	0	0	0
606	2	-77	-77	-77	-77	-77	-77	-77	-77	-77	2	1	1	1	2	1	1	1	2	2	2	4	4	3	1	2	-77	-77	-77	-77	-77	-77	1	-77	2	3	1	3	5	1	1	5	1	0	0	0	0	0	0
607	1	0	1	0	1	0	0	0	0	4	3	3	2	1	3	2	1	1	2	3	2	5	5	3	3	1	-77	-77	-77	-77	-77	-77	1	-77	1	5	1	5	6	2	3	3	-77	-77	-77	-77	-77	-77	-77
608	2	-77	-77	-77	-77	-77	-77	-77	-77	-77	2	3	1	1	3	1	1	1	3	2	2	6	6	6	1	1	-77	-77	-77	-77	-77	-77	1	-77	2	2	1	3	6	2	1	2	-77	-77	-77	-77	-77	-77	-77
609	2	-77	-77	-77	-77	-77	-77	-77	-77	-77	1	1	1	1	3	1	5	98	98	98	1	5	5	6	5	1	-77	-77	-77	-77	-77	-77	5	3	2	3	1	3	6	2	3	3	-77	-77	-77	-77	-77	-77	-77
610	2	-77	-77	-77	-77	-77	-77	-77	-77	-77	3	3	1	1	3	1	5	1	2	3	2	4	3	3	2	2	-77	-77	-77	-77	-77	-77	1	-77	2	5	1	5	5	2	1	5	0	0	0	1	0	0	0
611	1	0	0	1	0	0	0	1	0	2	3	98	3	98	3	98	1	3	1	2	2	6	6	1	1	1	-77	-77	-77	-77	-77	-77	1	-77	2	1	1	1	6	2	1	5	0	0	1	1	0	0	0
612	1	0	0	0	0	1	0	0	0	1	1	2	1	1	3	2	1	1	1	3	2	6	3	6	2	1	-77	-77	-77	-77	-77	-77	1	-77	2	4	1	6	6	2	1	5	0	0	0	0	0	1	0
613	2	-77	-77	-77	-77	-77	-77	-77	-77	-77	3	3	1	1	3	1	1	1	1	2	2	6	4	3	1	1	-77	-77	-77	-77	-77	-77	98	-77	2	1	1	1	6	2	3	4	1	0	1	0	1	0	0
614	2	-77	-77	-77	-77	-77	-77	-77	-77	-77	1	1	1	98	1	1	6	3	98	3	2	6	6	5	2	1	-77	-77	-77	-77	-77	-77	1	-77	2	1	1	98	98	98	2	-77	-77	-77	-77	-77	-77	-77	-77
615	1	0	0	0	0	0	1	1	0	1	3	3	1	1	3	1	1	1	2	3	2	3	3	2	1	2	-77	-77	-77	-77	-77	-77	1	-77	2	4	1	4	6	1	1	5	0	1	1	1	0	0	0
616	1	1	1	0	0	0	0	0	0	6	98	98	1	1	3	98	1	1	2	3	1	6	2	3	98	2	-77	-77	-77	-77	-77	-77	2	-77	2	1	1	1	4	2	1	4	0	0	0	0	1	0	1
617	2	-77	-77	-77	-77	-77	-77	-77	-77	-77	98	98	3	1	1	3	1	3	1	3	2	4	6	3	1	1	-77	-77	-77	-77	-77	-77	1	-77	2	6	1	2	6	1	1	5	0	0	0	1	0	0	0
618	2	-77	-77	-77	-77	-77	-77	-77	-77	-77	1	1	1	1	3	1	1	1	2	3	2	2	3	2	1	1	-77	-77	-77	-77	-77	-77	1	-77	2	6	1	6	6	2	1	5	1	0	0	0	0	0	0
619	1	0	0	1	0	0	0	1	0	1	3	3	3	1	3	3	1	1	2	3	2	6	3	3	2	1	-77	-77	-77	-77	-77	-77	1	-77	1	6	1	6	6	1	3	5	1	0	0	1	0	0	0
620	2	-77	-77	-77	-77	-77	-77	-77	-77	-77	3	3	3	1	3	3	5	1	1	3	2	4	3	6	1	1	-77	-77	-77	-77	-77	-77	6	3	1	6	1	5	6	2	3	2	-77	-77	-77	-77	-77	-77	-77
621	1	1	1	1	1	0	1	1	0	2	3	3	1	1	3	3	1	1	1	2	2	2	2	6	1	1	-77	-77	-77	-77	-77	-77	98	-77	1	6	1	6	6	1	3	1	-77	-77	-77	-77	-77	-77	-77
622	2	-77	-77	-77	-77	-77	-77	-77	-77	-77	1	1	1	1	3	1	1	3	2	3	2	3	4	6	1	1	-77	-77	-77	-77	-77	-77	1	-77	2	6	1	6	6	2	3	5	1	0	0	0	1	0	0
623	2	-77	-77	-77	-77	-77	-77	-77	-77	-77	1	3	1	1	2	2	1	2	1	3	2	6	1	6	1	1	-77	-77	-77	-77	-77	-77	1	-77	2	1	1	1	6	1	3	5	0	0	0	0	0	0	1
624	1	0	0	1	0	0	0	0	0	3	3	3	98	1	3	1	5	2	1	2	2	6	4	3	1	1	-77	-77	-77	-77	-77	-77	1	-77	2	4	1	1	6	2	1	3	-77	-77	-77	-77	-77	-77	-77
625	2	-77	-77	-77	-77	-77	-77	-77	-77	-77	3	2	1	1	3	1	1	3	1	3	2	2	2	6	3	1	-77	-77	-77	-77	-77	-77	1	-77	2	3	1	3	6	2	3	4	0	0	1	1	0	0	0
626	2	-77	-77	-77	-77	-77	-77	-77	-77	-77	1	1	1	2	2	1	1	2	1	2	2	3	4	2	1	1	-77	-77	-77	-77	-77	-77	2	-77	2	6	2	5	6	2	1	5	0	0	0	1	0	0	0
627	2	-77	-77	-77	-77	-77	-77	-77	-77	-77	3	3	1	1	3	98	1	2	2	3	2	1	2	4	1	1	-77	-77	-77	-77	-77	-77	1	-77	2	6	1	6	6	2	2	-77	-77	-77	-77	-77	-77	-77	-77
628	2	-77	-77	-77	-77	-77	-77	-77	-77	-77	3	98	1	1	3	1	1	1	3	2	2	4	4	5	1	1	-77	-77	-77	-77	-77	-77	1	-77	2	1	1	6	6	1	1	5	0	0	1	0	1	0	0
629	2	-77	-77	-77	-77	-77	-77	-77	-77	-77	1	3	2	1	3	1	2	2	1	3	2	6	4	6	1	1	-77	-77	-77	-77	-77	-77	1	-77	2	2	2	5	6	2	3	5	1	0	0	0	0	0	0
630	2	-77	-77	-77	-77	-77	-77	-77	-77	-77	1	2	2	2	1	2	1	3	3	3	1	6	4	1	6	1	-77	-77	-77	-77	-77	-77	1	-77	2	1	1	1	6	2	1	5	0	0	1	0	0	0	0
631	2	-77	-77	-77	-77	-77	-77	-77	-77	-77	3	3	1	1	3	1	1	1	1	3	2	3	1	6	1	1	-77	-77	-77	-77	-77	-77	1	-77	2	1	1	6	6	2	3	2	-77	-77	-77	-77	-77	-77	-77
632	2	-77	-77	-77	-77	-77	-77	-77	-77	-77	3	2	3	1	3	2	1	2	2	2	1	6	4	5	2	1	-77	-77	-77	-77	-77	-77	1	-77	2	6	2	6	6	2	1	5	0	0	1	0	0	0	0
633	2	-77	-77	-77	-77	-77	-77	-77	-77	-77	1	3	1	2	2	1	2	1	1	2	2	5	5	1	1	2	-77	-77	-77	-77	-77	-77	1	-77	2	2	1	2	5	1	1	5	0	0	0	0	0	1	0
634	2	-77	-77	-77	-77	-77	-77	-77	-77	-77	98	1	98	98	98	98	2	3	98	98	2	6	6	5	3	4	6	6	1	5	1	1	98	-77	2	1	1	1	6	2	2	-77	-77	-77	-77	-77	-77	-77	-77
635	2	-77	-77	-77	-77	-77	-77	-77	-77	-77	1	3	1	1	3	1	1	2	1	3	1	2	2	6	1	1	-77	-77	-77	-77	-77	-77	1	-77	2	3	1	6	6	2	3	5	1	0	0	0	0	0	0
636	2	-77	-77	-77	-77	-77	-77	-77	-77	-77	1	3	2	2	3	1	1	1	1	2	2	2	1	6	1	1	-77	-77	-77	-77	-77	-77	1	-77	1	6	1	6	6	2	3	1	-77	-77	-77	-77	-77	-77	-77
637	2	-77	-77	-77	-77	-77	-77	-77	-77	-77	1	1	1	1	3	1	5	1	1	3	2	4	4	1	1	1	-77	-77	-77	-77	-77	-77	1	-77	2	6	1	1	6	1	3	5	1	0	0	1	0	0	0
638	1	1	0	1	0	0	0	0	0	98	98	98	1	98	3	1	1	1	1	2	2	5	2	4	2	1	-77	-77	-77	-77	-77	-77	1	-77	2	1	1	5	1	2	3	1	-77	-77	-77	-77	-77	-77	-77
639	1	1	0	1	0	0	1	1	0	2	3	3	1	3	3	2	1	2	2	3	2	6	2	3	3	1	-77	-77	-77	-77	-77	-77	2	-77	2	6	1	6	6	1	1	1	-77	-77	-77	-77	-77	-77	-77
640	2	-77	-77	-77	-77	-77	-77	-77	-77	-77	1	98	1	1	3	2	1	1	2	2	2	6	4	6	3	1	-77	-77	-77	-77	-77	-77	1	-77	2	6	98	1	1	2	3	1	-77	-77	-77	-77	-77	-77	-77
641	1	0	0	0	0	0	1	0	0	2	1	3	3	1	1	98	1	3	1	3	2	3	3	6	1	1	-77	-77	-77	-77	-77	-77	2	-77	2	1	1	1	6	1	1	5	1	0	1	0	0	0	0
642	2	-77	-77	-77	-77	-77	-77	-77	-77	-77	1	3	1	1	3	2	1	1	2	3	2	4	2	6	1	1	-77	-77	-77	-77	-77	-77	2	-77	1	5	1	6	6	2	1	1	-77	-77	-77	-77	-77	-77	-77
643	1	0	0	0	0	0	0	1	0	3	3	3	1	1	3	2	1	2	1	3	2	3	3	6	1	1	-77	-77	-77	-77	-77	-77	2	-77	1	6	1	6	6	2	1	1	-77	-77	-77	-77	-77	-77	-77
644	1	1	1	1	1	0	1	1	0	2	3	3	1	1	3	1	1	3	2	2	2	4	2	6	1	1	-77	-77	-77	-77	-77	-77	6	1	1	6	1	6	6	1	3	5	0	0	1	1	1	0	0
645	1	0	1	0	0	0	0	1	0	2	1	1	2	1	3	98	1	1	1	2	2	6	6	3	1	2	-77	-77	-77	-77	-77	-77	1	-77	2	6	1	6	6	1	3	5	0	0	0	1	0	0	0
646	1	0	0	0	0	1	0	0	0	2	1	1	1	1	3	2	2	1	2	3	2	3	4	6	5	1	-77	-77	-77	-77	-77	-77	2	-77	2	6	1	1	6	2	1	5	0	0	1	0	0	0	0
647	2	-77	-77	-77	-77	-77	-77	-77	-77	-77	3	3	1	1	3	3	1	2	1	2	2	4	4	3	1	1	-77	-77	-77	-77	-77	-77	1	-77	2	1	98	2	5	2	1	4	0	0	1	1	0	0	1
648	2	-77	-77	-77	-77	-77	-77	-77	-77	-77	3	3	1	1	3	1	1	2	1	2	2	5	3	2	1	1	-77	-77	-77	-77	-77	-77	1	-77	1	5	1	5	6	1	1	2	-77	-77	-77	-77	-77	-77	-77
649	2	-77	-77	-77	-77	-77	-77	-77	-77	-77	1	3	1	1	98	1	1	1	3	3	2	1	1	6	1	1	-77	-77	-77	-77	-77	-77	1	-77	2	6	1	6	6	1	1	5	0	0	0	1	0	0	0
650	2	-77	-77	-77	-77	-77	-77	-77	-77	-77	2	2	1	1	1	2	5	2	1	2	2	4	3	4	4	1	-77	-77	-77	-77	-77	-77	5	3	2	3	2	2	6	2	2	-77	-77	-77	-77	-77	-77	-77	-77
651	2	-77	-77	-77	-77	-77	-77	-77	-77	-77	1	1	1	1	98	98	1	3	1	2	1	3	6	3	1	1	-77	-77	-77	-77	-77	-77	1	-77	2	3	2	3	6	1	1	5	0	0	0	1	1	0	0
652	2	-77	-77	-77	-77	-77	-77	-77	-77	-77	2	3	1	1	3	1	1	1	1	3	2	4	4	6	1	2	-77	-77	-77	-77	-77	-77	1	-77	2	6	1	3	6	1	3	5	0	0	0	1	0	0	0
653	2	-77	-77	-77	-77	-77	-77	-77	-77	-77	2	2	98	1	1	1	1	1	2	3	2	5	5	5	1	2	-77	-77	-77	-77	-77	-77	1	-77	2	2	1	4	6	1	1	5	1	0	1	0	0	1	0
654	2	-77	-77	-77	-77	-77	-77	-77	-77	-77	1	1	1	1	3	98	2	3	2	2	2	2	5	1	1	2	-77	-77	-77	-77	-77	-77	2	-77	2	5	1	1	6	2	3	5	1	0	1	1	0	0	0
655	2	-77	-77	-77	-77	-77	-77	-77	-77	-77	1	1	1	1	98	1	2	3	98	3	2	6	6	1	4	2	-77	-77	-77	-77	-77	-77	3	-77	2	1	1	2	6	1	2	-77	-77	-77	-77	-77	-77	-77	-77
656	2	-77	-77	-77	-77	-77	-77	-77	-77	-77	3	3	3	1	3	3	1	1	1	3	2	4	4	98	1	1	-77	-77	-77	-77	-77	-77	1	-77	2	3	2	3	6	2	3	3	-77	-77	-77	-77	-77	-77	-77
657	1	1	0	0	0	0	0	1	0	5	2	2	3	3	1	2	1	1	2	2	1	3	6	6	6	3	2	6	2	6	1	6	1	-77	2	1	6	1	6	2	3	5	0	0	1	0	0	0	1
658	2	-77	-77	-77	-77	-77	-77	-77	-77	-77	1	1	1	98	2	1	1	1	1	2	2	6	5	1	1	2	-77	-77	-77	-77	-77	-77	1	-77	2	1	1	1	6	2	1	5	1	0	0	1	0	0	0
659	2	-77	-77	-77	-77	-77	-77	-77	-77	-77	98	98	98	98	98	98	1	98	98	98	98	98	98	98	98	4	98	98	1	1	1	98	1	-77	98	98	98	98	98	98	2	-77	-77	-77	-77	-77	-77	-77	-77
660	1	1	1	0	0	0	1	1	0	2	98	3	98	1	3	3	1	3	1	2	2	4	3	2	98	1	-77	-77	-77	-77	-77	-77	2	-77	2	4	98	4	6	2	3	5	0	0	1	0	0	0	1
661	1	1	1	1	1	0	0	0	0	1	2	3	98	1	3	2	1	1	3	2	2	3	2	6	1	1	-77	-77	-77	-77	-77	-77	1	-77	2	1	1	3	6	2	3	3	-77	-77	-77	-77	-77	-77	-77
662	2	-77	-77	-77	-77	-77	-77	-77	-77	-77	98	2	1	2	3	1	2	2	1	2	1	5	6	1	1	2	-77	-77	-77	-77	-77	-77	1	-77	2	6	1	6	6	1	1	5	1	0	0	0	0	0	0
663	2	-77	-77	-77	-77	-77	-77	-77	-77	-77	2	1	1	1	2	98	1	3	1	2	2	5	5	1	3	1	-77	-77	-77	-77	-77	-77	3	-77	2	3	2	4	6	2	2	-77	-77	-77	-77	-77	-77	-77	-77
664	1	0	0	0	0	0	0	1	0	1	3	3	1	1	3	1	1	1	1	3	2	3	5	6	1	1	-77	-77	-77	-77	-77	-77	1	-77	2	5	1	3	6	1	1	5	1	0	0	0	0	0	1
665	2	-77	-77	-77	-77	-77	-77	-77	-77	-77	98	2	1	1	2	1	1	1	2	1	2	6	5	2	1	2	-77	-77	-77	-77	-77	-77	2	-77	2	6	1	3	6	2	1	5	0	0	1	0	0	0	0
666	2	-77	-77	-77	-77	-77	-77	-77	-77	-77	2	3	1	1	3	1	1	2	1	3	1	2	3	5	2	2	-77	-77	-77	-77	-77	-77	1	-77	2	2	2	1	6	2	3	4	0	0	1	0	1	0	0
667	2	-77	-77	-77	-77	-77	-77	-77	-77	-77	2	3	1	98	3	98	1	2	1	3	98	1	3	4	2	2	-77	-77	-77	-77	-77	-77	2	-77	1	3	1	4	6	98	3	4	0	0	0	1	0	0	0
668	1	1	0	1	0	0	1	0	0	3	98	2	1	1	3	98	1	1	2	3	2	3	3	6	1	1	-77	-77	-77	-77	-77	-77	1	-77	2	2	2	1	4	2	1	1	-77	-77	-77	-77	-77	-77	-77
669	2	-77	-77	-77	-77	-77	-77	-77	-77	-77	3	1	1	1	3	2	1	1	2	2	2	2	2	4	1	1	-77	-77	-77	-77	-77	-77	2	-77	2	6	2	5	6	2	1	3	-77	-77	-77	-77	-77	-77	-77
670	2	-77	-77	-77	-77	-77	-77	-77	-77	-77	1	3	1	1	3	1	5	1	2	2	2	3	3	4	1	1	-77	-77	-77	-77	-77	-77	1	-77	2	1	1	1	6	2	1	4	1	0	1	1	1	0	0
671	2	-77	-77	-77	-77	-77	-77	-77	-77	-77	1	1	1	1	3	1	1	3	1	2	2	3	3	3	1	2	-77	-77	-77	-77	-77	-77	1	-77	2	6	1	6	6	2	3	5	0	0	0	0	0	1	0
672	2	-77	-77	-77	-77	-77	-77	-77	-77	-77	3	2	1	1	3	2	1	1	2	3	2	5	4	6	1	1	-77	-77	-77	-77	-77	-77	1	-77	2	5	1	5	6	2	1	3	-77	-77	-77	-77	-77	-77	-77
673	2	-77	-77	-77	-77	-77	-77	-77	-77	-77	3	3	1	1	3	1	2	2	1	2	2	2	4	5	1	2	-77	-77	-77	-77	-77	-77	2	-77	2	6	1	2	5	1	1	2	-77	-77	-77	-77	-77	-77	-77
674	1	0	0	1	0	0	0	0	0	4	1	98	98	1	1	1	1	3	98	2	2	6	6	3	6	2	-77	-77	-77	-77	-77	-77	1	-77	2	4	1	4	6	1	3	4	1	0	0	1	0	0	0
675	2	-77	-77	-77	-77	-77	-77	-77	-77	-77	1	1	1	1	2	1	1	2	1	2	2	5	5	4	1	1	-77	-77	-77	-77	-77	-77	1	-77	2	4	1	5	1	2	2	-77	-77	-77	-77	-77	-77	-77	-77
676	1	1	0	0	0	0	0	1	0	1	3	3	1	1	3	1	1	1	1	3	2	1	1	6	4	1	-77	-77	-77	-77	-77	-77	1	-77	2	6	1	1	6	2	3	4	0	0	1	1	1	0	1
677	2	-77	-77	-77	-77	-77	-77	-77	-77	-77	3	3	1	1	3	3	1	2	1	3	2	6	6	1	1	1	-77	-77	-77	-77	-77	-77	1	-77	1	6	1	6	6	1	1	1	-77	-77	-77	-77	-77	-77	-77
678	2	-77	-77	-77	-77	-77	-77	-77	-77	-77	3	2	1	1	3	2	5	2	3	3	2	5	4	4	2	2	-77	-77	-77	-77	-77	-77	1	-77	2	5	2	4	6	2	1	4	0	0	0	0	0	0	1
679	2	-77	-77	-77	-77	-77	-77	-77	-77	-77	3	98	1	1	3	1	1	1	2	3	2	3	1	5	1	1	-77	-77	-77	-77	-77	-77	3	-77	2	5	1	6	6	1	1	5	0	0	0	1	0	0	0
680	2	-77	-77	-77	-77	-77	-77	-77	-77	-77	1	3	1	3	3	1	1	3	98	2	2	6	2	1	1	1	-77	-77	-77	-77	-77	-77	1	-77	2	1	1	6	6	1	1	5	0	0	1	0	0	1	0
681	2	-77	-77	-77	-77	-77	-77	-77	-77	-77	1	98	1	1	3	1	1	1	98	2	1	4	3	5	3	1	-77	-77	-77	-77	-77	-77	1	-77	2	2	1	1	6	2	1	5	0	0	0	0	0	0	1
682	2	-77	-77	-77	-77	-77	-77	-77	-77	-77	1	1	1	1	2	1	2	1	1	2	2	3	3	6	1	1	-77	-77	-77	-77	-77	-77	1	-77	2	3	1	2	5	2	1	3	-77	-77	-77	-77	-77	-77	-77
683	2	-77	-77	-77	-77	-77	-77	-77	-77	-77	1	2	1	1	2	3	1	1	1	3	2	2	1	6	1	1	-77	-77	-77	-77	-77	-77	5	1	2	3	1	2	6	1	1	2	-77	-77	-77	-77	-77	-77	-77
684	2	-77	-77	-77	-77	-77	-77	-77	-77	-77	2	2	1	1	3	1	2	3	2	3	2	5	3	2	2	1	-77	-77	-77	-77	-77	-77	1	-77	2	2	1	3	5	2	1	5	1	0	0	0	0	0	0
685	2	-77	-77	-77	-77	-77	-77	-77	-77	-77	3	1	1	98	1	98	1	3	2	2	2	4	5	1	3	2	-77	-77	-77	-77	-77	-77	1	-77	2	2	1	4	6	2	1	5	0	0	0	1	0	1	0
686	1	1	0	0	0	0	0	0	0	2	3	3	1	1	3	1	1	1	1	2	2	2	2	6	1	1	-77	-77	-77	-77	-77	-77	6	3	1	6	1	6	6	2	3	2	-77	-77	-77	-77	-77	-77	-77
687	2	-77	-77	-77	-77	-77	-77	-77	-77	-77	1	2	1	1	3	2	1	3	1	2	2	3	4	1	1	1	-77	-77	-77	-77	-77	-77	1	-77	2	1	1	4	6	2	3	5	0	0	0	1	0	0	0
688	2	-77	-77	-77	-77	-77	-77	-77	-77	-77	1	2	1	1	3	1	1	1	2	2	2	6	3	2	1	1	-77	-77	-77	-77	-77	-77	1	-77	2	3	1	3	5	2	1	5	1	1	0	0	0	0	0
689	2	-77	-77	-77	-77	-77	-77	-77	-77	-77	3	3	3	1	3	1	1	1	1	3	2	2	3	6	1	1	-77	-77	-77	-77	-77	-77	1	-77	2	6	1	6	6	1	1	5	0	0	1	1	0	0	0
690	2	-77	-77	-77	-77	-77	-77	-77	-77	-77	3	3	1	1	3	1	1	2	2	2	2	5	5	1	1	1	-77	-77	-77	-77	-77	-77	1	-77	2	3	1	3	6	1	1	5	1	0	1	1	0	0	0
691	1	0	0	0	0	1	0	0	0	1	2	2	1	1	3	1	2	1	1	2	2	2	1	6	1	1	-77	-77	-77	-77	-77	-77	1	-77	2	4	1	6	6	2	1	5	1	0	0	0	0	0	0
692	2	-77	-77	-77	-77	-77	-77	-77	-77	-77	98	98	98	98	98	98	2	3	1	3	2	5	4	3	3	2	-77	-77	-77	-77	-77	-77	1	-77	2	1	1	3	3	1	3	5	0	0	0	1	0	1	1
693	2	-77	-77	-77	-77	-77	-77	-77	-77	-77	98	98	98	98	98	98	3	98	98	98	98	6	6	1	3	98	98	98	98	98	98	98	1	-77	2	98	1	1	6	98	2	-77	-77	-77	-77	-77	-77	-77	-77
694	2	-77	-77	-77	-77	-77	-77	-77	-77	-77	2	3	1	1	3	2	1	1	2	2	1	5	4	6	2	2	-77	-77	-77	-77	-77	-77	1	-77	2	3	2	3	6	2	1	5	0	0	0	0	0	0	1
695	2	-77	-77	-77	-77	-77	-77	-77	-77	-77	3	3	1	1	3	1	1	3	2	2	2	4	4	2	3	3	98	6	1	5	1	1	1	-77	2	1	1	2	3	2	3	5	0	0	1	0	0	0	1
696	2	-77	-77	-77	-77	-77	-77	-77	-77	-77	2	1	1	1	2	1	1	1	1	2	2	5	5	3	1	1	-77	-77	-77	-77	-77	-77	1	-77	2	5	1	5	6	2	1	5	0	0	1	1	0	0	0
697	2	-77	-77	-77	-77	-77	-77	-77	-77	-77	2	98	1	1	3	1	1	3	2	3	1	5	3	6	1	1	-77	-77	-77	-77	-77	-77	1	-77	2	2	1	6	6	1	1	5	0	0	0	1	0	1	1
698	1	1	0	0	0	1	1	0	0	3	1	1	1	1	3	1	2	1	3	3	2	1	1	6	1	1	-77	-77	-77	-77	-77	-77	1	-77	2	6	1	6	6	2	3	3	-77	-77	-77	-77	-77	-77	-77
699	1	1	0	0	0	0	1	1	0	2	1	3	1	1	3	98	1	1	1	2	2	4	1	6	1	1	-77	-77	-77	-77	-77	-77	1	-77	2	98	98	1	6	1	1	3	-77	-77	-77	-77	-77	-77	-77
700	2	-77	-77	-77	-77	-77	-77	-77	-77	-77	98	3	98	1	3	2	1	2	1	3	2	3	2	5	1	1	-77	-77	-77	-77	-77	-77	1	-77	2	6	1	4	6	1	3	4	0	0	1	0	0	0	0
701	2	-77	-77	-77	-77	-77	-77	-77	-77	-77	2	2	1	1	3	1	1	1	3	3	2	4	1	6	2	1	-77	-77	-77	-77	-77	-77	1	-77	1	6	1	6	6	1	3	1	-77	-77	-77	-77	-77	-77	-77
702	2	-77	-77	-77	-77	-77	-77	-77	-77	-77	1	2	1	1	2	1	1	1	1	2	2	2	2	6	1	1	-77	-77	-77	-77	-77	-77	1	-77	1	2	1	6	6	2	3	2	-77	-77	-77	-77	-77	-77	-77
703	1	1	0	0	0	0	1	0	0	1	1	3	1	1	3	1	1	1	1	3	2	3	1	6	1	2	-77	-77	-77	-77	-77	-77	1	-77	2	1	1	1	6	1	1	5	0	1	1	0	0	0	0
704	1	1	1	0	0	0	1	1	0	3	3	3	1	1	3	1	1	1	2	2	1	4	4	6	1	1	-77	-77	-77	-77	-77	-77	1	-77	2	6	1	6	6	2	1	5	0	0	0	1	0	0	0
705	2	-77	-77	-77	-77	-77	-77	-77	-77	-77	3	3	1	1	3	1	1	3	2	3	2	3	5	3	1	1	-77	-77	-77	-77	-77	-77	1	-77	2	6	1	6	6	2	1	5	0	0	0	0	0	0	1
706	2	-77	-77	-77	-77	-77	-77	-77	-77	-77	2	3	1	1	3	2	1	1	3	3	2	4	4	3	2	1	-77	-77	-77	-77	-77	-77	1	-77	2	1	1	2	6	2	1	5	1	0	1	1	0	0	0
707	1	1	0	1	0	0	1	1	0	1	3	2	1	1	2	3	1	1	3	3	2	2	2	6	1	1	-77	-77	-77	-77	-77	-77	1	-77	2	2	1	6	6	2	1	4	0	0	1	0	1	0	0
708	2	-77	-77	-77	-77	-77	-77	-77	-77	-77	1	1	1	1	3	1	2	3	1	2	2	4	5	5	1	3	4	1	2	5	1	4	1	-77	2	5	1	5	6	1	1	5	0	0	1	1	0	0	0
709	1	0	0	0	0	0	0	0	1	3	3	3	1	1	3	1	1	1	2	2	2	3	2	6	1	1	-77	-77	-77	-77	-77	-77	2	-77	2	2	5	98	6	2	1	5	0	0	1	0	1	0	1
710	1	1	0	0	0	0	0	0	0	3	1	2	1	1	3	1	1	2	1	3	2	2	3	6	1	1	-77	-77	-77	-77	-77	-77	1	-77	2	6	1	6	6	2	1	1	-77	-77	-77	-77	-77	-77	-77
711	2	-77	-77	-77	-77	-77	-77	-77	-77	-77	1	3	1	1	98	1	1	1	2	3	2	6	6	1	1	2	-77	-77	-77	-77	-77	-77	1	-77	2	6	6	4	6	2	1	5	0	0	1	1	0	0	0
712	2	-77	-77	-77	-77	-77	-77	-77	-77	-77	2	3	98	1	3	1	1	2	1	2	2	5	4	4	3	2	-77	-77	-77	-77	-77	-77	2	-77	2	4	3	3	3	1	1	5	0	0	0	1	0	0	0
713	2	-77	-77	-77	-77	-77	-77	-77	-77	-77	1	3	1	1	3	1	1	1	2	3	2	3	2	5	1	1	-77	-77	-77	-77	-77	-77	2	-77	2	6	1	4	5	1	3	3	-77	-77	-77	-77	-77	-77	-77
714	2	-77	-77	-77	-77	-77	-77	-77	-77	-77	98	3	1	1	3	1	1	1	2	3	2	5	2	5	2	1	-77	-77	-77	-77	-77	-77	2	-77	1	5	2	6	6	2	1	1	-77	-77	-77	-77	-77	-77	-77
715	1	1	1	0	0	0	0	0	0	3	3	98	1	1	3	1	1	1	3	3	2	6	3	1	1	1	-77	-77	-77	-77	-77	-77	1	-77	2	6	1	6	6	2	1	5	1	0	1	1	0	0	0
716	2	-77	-77	-77	-77	-77	-77	-77	-77	-77	98	98	3	3	1	2	1	3	1	2	2	5	98	3	6	1	-77	-77	-77	-77	-77	-77	2	-77	2	6	98	98	98	98	1	1	-77	-77	-77	-77	-77	-77	-77
717	1	0	0	1	0	0	0	1	0	2	3	1	1	1	3	98	1	2	2	2	2	3	3	6	1	1	-77	-77	-77	-77	-77	-77	1	-77	2	1	1	6	1	2	1	5	0	0	1	0	0	0	0
718	2	-77	-77	-77	-77	-77	-77	-77	-77	-77	2	3	2	1	3	3	1	2	2	3	98	5	4	3	3	2	-77	-77	-77	-77	-77	-77	2	-77	2	5	3	5	6	1	1	3	-77	-77	-77	-77	-77	-77	-77
719	2	-77	-77	-77	-77	-77	-77	-77	-77	-77	98	1	1	1	2	1	2	2	2	3	2	3	3	6	1	1	-77	-77	-77	-77	-77	-77	2	-77	2	3	2	98	6	2	3	5	0	0	1	1	0	0	0
720	1	1	0	0	0	0	1	1	0	2	2	2	1	1	2	1	1	1	2	3	2	4	2	5	1	1	-77	-77	-77	-77	-77	-77	1	-77	2	5	1	5	6	2	1	2	-77	-77	-77	-77	-77	-77	-77
721	2	-77	-77	-77	-77	-77	-77	-77	-77	-77	1	1	1	1	3	1	1	1	3	3	2	6	2	6	1	1	-77	-77	-77	-77	-77	-77	1	-77	2	6	1	5	6	2	3	3	-77	-77	-77	-77	-77	-77	-77
722	2	-77	-77	-77	-77	-77	-77	-77	-77	-77	3	98	3	1	3	1	2	2	2	2	2	4	4	2	2	4	3	6	2	5	2	3	3	-77	2	6	1	6	6	1	3	3	-77	-77	-77	-77	-77	-77	-77
723	2	-77	-77	-77	-77	-77	-77	-77	-77	-77	1	1	1	1	1	1	1	1	3	2	2	4	2	6	1	1	-77	-77	-77	-77	-77	-77	1	-77	2	2	1	6	6	2	1	5	0	0	0	0	1	0	0
724	2	-77	-77	-77	-77	-77	-77	-77	-77	-77	3	3	1	1	3	3	1	3	2	3	2	6	6	2	1	1	-77	-77	-77	-77	-77	-77	1	-77	2	6	1	6	6	1	1	5	1	0	1	0	0	0	1
725	1	0	0	0	0	0	0	1	0	1	3	1	1	3	3	3	1	1	3	3	2	2	1	6	1	1	-77	-77	-77	-77	-77	-77	6	1	1	6	1	6	6	2	3	1	-77	-77	-77	-77	-77	-77	-77
726	2	-77	-77	-77	-77	-77	-77	-77	-77	-77	3	3	98	1	98	1	2	98	2	3	1	2	2	1	2	1	-77	-77	-77	-77	-77	-77	2	-77	2	4	1	3	6	1	1	5	1	0	0	1	0	0	0
727	2	-77	-77	-77	-77	-77	-77	-77	-77	-77	98	98	98	98	98	98	1	4	98	98	98	6	6	1	98	4	1	6	1	98	1	1	98	-77	2	3	98	6	6	2	2	-77	-77	-77	-77	-77	-77	-77	-77
728	2	-77	-77	-77	-77	-77	-77	-77	-77	-77	2	2	1	1	2	1	1	1	1	2	2	5	4	2	1	2	-77	-77	-77	-77	-77	-77	1	-77	2	5	2	4	6	2	1	3	-77	-77	-77	-77	-77	-77	-77
729	2	-77	-77	-77	-77	-77	-77	-77	-77	-77	2	3	1	1	2	1	1	3	2	3	2	4	2	2	1	1	-77	-77	-77	-77	-77	-77	1	-77	2	1	3	1	6	2	1	2	-77	-77	-77	-77	-77	-77	-77
730	1	0	0	0	1	0	0	0	0	1	98	3	1	98	3	1	1	3	1	3	1	3	3	2	2	1	-77	-77	-77	-77	-77	-77	1	-77	2	2	1	2	6	2	1	5	0	0	0	1	0	0	0
731	2	-77	-77	-77	-77	-77	-77	-77	-77	-77	3	3	1	1	3	1	1	1	1	2	2	3	2	6	1	1	-77	-77	-77	-77	-77	-77	6	3	2	1	1	5	6	2	3	2	-77	-77	-77	-77	-77	-77	-77
732	2	-77	-77	-77	-77	-77	-77	-77	-77	-77	98	1	1	1	3	98	1	1	1	3	2	5	6	2	1	1	-77	-77	-77	-77	-77	-77	1	-77	2	1	1	1	1	2	1	5	0	0	0	1	0	0	0
733	2	-77	-77	-77	-77	-77	-77	-77	-77	-77	98	1	1	3	3	3	1	1	1	2	2	4	5	4	3	2	-77	-77	-77	-77	-77	-77	1	-77	2	5	2	1	6	1	1	5	0	0	1	1	0	0	0
734	1	0	0	1	0	0	0	1	0	2	3	3	1	1	3	3	1	2	2	3	2	4	3	6	1	1	-77	-77	-77	-77	-77	-77	1	-77	2	5	1	3	6	1	1	5	0	0	0	1	0	0	0
735	2	-77	-77	-77	-77	-77	-77	-77	-77	-77	1	3	1	1	3	98	1	1	1	2	2	5	5	5	4	1	-77	-77	-77	-77	-77	-77	1	-77	2	6	1	5	6	1	3	5	0	0	0	1	0	0	0
736	1	1	1	0	0	0	1	1	0	3	3	3	1	1	3	2	2	2	1	3	1	3	3	1	1	2	-77	-77	-77	-77	-77	-77	2	-77	2	6	1	3	6	1	3	4	0	0	0	0	1	0	0
737	2	-77	-77	-77	-77	-77	-77	-77	-77	-77	3	3	1	1	3	2	2	1	3	3	2	3	5	2	3	1	-77	-77	-77	-77	-77	-77	1	-77	2	1	1	4	5	1	3	4	0	0	0	1	0	0	0
738	2	-77	-77	-77	-77	-77	-77	-77	-77	-77	3	2	2	1	3	3	1	1	2	3	2	5	1	6	1	2	-77	-77	-77	-77	-77	-77	1	-77	1	6	1	5	5	2	1	1	-77	-77	-77	-77	-77	-77	-77
739	2	-77	-77	-77	-77	-77	-77	-77	-77	-77	1	3	1	1	3	1	1	1	2	3	2	4	3	6	1	1	-77	-77	-77	-77	-77	-77	1	-77	2	6	1	3	6	2	1	5	0	0	0	1	0	0	0
740	2	-77	-77	-77	-77	-77	-77	-77	-77	-77	1	1	1	1	1	1	1	3	1	3	2	6	4	4	98	1	-77	-77	-77	-77	-77	-77	3	-77	2	4	2	4	6	1	1	5	0	0	0	1	0	0	0
741	2	-77	-77	-77	-77	-77	-77	-77	-77	-77	98	98	98	98	98	98	1	3	98	3	98	3	6	1	4	2	-77	-77	-77	-77	-77	-77	4	4	2	1	1	4	6	1	1	5	1	0	0	1	0	1	0
742	2	-77	-77	-77	-77	-77	-77	-77	-77	-77	2	2	1	1	1	2	1	3	1	2	2	5	4	3	1	2	-77	-77	-77	-77	-77	-77	1	-77	2	4	2	2	5	2	1	5	0	0	0	1	0	0	0
743	2	-77	-77	-77	-77	-77	-77	-77	-77	-77	98	3	3	1	98	1	1	3	2	2	2	6	5	2	1	1	-77	-77	-77	-77	-77	-77	1	-77	2	1	1	1	6	1	1	3	-77	-77	-77	-77	-77	-77	-77
744	2	-77	-77	-77	-77	-77	-77	-77	-77	-77	1	2	1	1	3	1	1	1	3	3	2	4	3	6	1	1	-77	-77	-77	-77	-77	-77	1	-77	2	6	1	5	6	2	3	2	-77	-77	-77	-77	-77	-77	-77
745	1	1	0	0	0	0	0	0	0	1	98	3	1	1	3	1	1	1	1	2	2	4	4	6	1	1	-77	-77	-77	-77	-77	-77	1	-77	2	98	1	1	6	1	3	5	0	0	1	1	0	0	0
746	2	-77	-77	-77	-77	-77	-77	-77	-77	-77	3	98	1	1	1	1	2	3	1	2	2	6	4	1	1	2	-77	-77	-77	-77	-77	-77	2	-77	2	2	98	2	6	1	1	5	0	0	1	1	0	0	0
747	2	-77	-77	-77	-77	-77	-77	-77	-77	-77	3	2	1	1	3	3	1	2	98	3	2	4	5	6	1	1	-77	-77	-77	-77	-77	-77	1	-77	2	6	1	6	6	2	1	5	1	0	1	1	0	0	1
748	2	-77	-77	-77	-77	-77	-77	-77	-77	-77	2	1	1	1	3	1	2	1	2	2	2	6	3	3	1	2	-77	-77	-77	-77	-77	-77	1	-77	2	6	1	3	6	1	1	5	0	0	0	1	0	1	0
749	2	-77	-77	-77	-77	-77	-77	-77	-77	-77	2	3	1	1	3	2	1	1	3	3	2	2	1	6	1	1	-77	-77	-77	-77	-77	-77	3	-77	1	6	1	6	6	1	3	1	-77	-77	-77	-77	-77	-77	-77
750	1	1	0	1	0	0	0	0	0	2	2	3	1	1	3	1	1	1	1	3	2	2	4	6	1	1	-77	-77	-77	-77	-77	-77	2	-77	2	3	1	6	6	2	3	4	0	0	1	0	1	0	0
751	2	-77	-77	-77	-77	-77	-77	-77	-77	-77	2	1	1	1	2	2	1	3	2	2	2	4	4	2	1	1	-77	-77	-77	-77	-77	-77	1	-77	2	2	2	2	6	1	1	5	1	0	0	0	0	0	0
752	2	-77	-77	-77	-77	-77	-77	-77	-77	-77	3	3	2	1	3	1	1	3	1	3	2	5	3	1	1	1	-77	-77	-77	-77	-77	-77	1	-77	2	1	3	1	6	2	1	4	0	0	1	0	0	0	0
753	1	0	1	1	0	0	0	1	0	2	2	2	1	1	3	2	1	2	3	2	2	3	2	6	2	1	-77	-77	-77	-77	-77	-77	1	-77	1	4	3	5	6	2	3	1	-77	-77	-77	-77	-77	-77	-77
754	2	-77	-77	-77	-77	-77	-77	-77	-77	-77	3	1	1	1	3	1	1	2	2	2	2	4	4	6	1	1	-77	-77	-77	-77	-77	-77	2	-77	2	6	2	3	5	1	1	5	0	0	1	1	0	0	0
755	2	-77	-77	-77	-77	-77	-77	-77	-77	-77	1	1	1	1	1	1	2	1	1	2	2	3	3	6	2	1	-77	-77	-77	-77	-77	-77	1	-77	2	1	1	98	6	2	2	-77	-77	-77	-77	-77	-77	-77	-77
756	2	-77	-77	-77	-77	-77	-77	-77	-77	-77	1	3	1	1	3	1	1	1	2	3	2	2	2	6	1	1	-77	-77	-77	-77	-77	-77	1	-77	2	6	1	6	6	2	3	1	-77	-77	-77	-77	-77	-77	-77
757	2	-77	-77	-77	-77	-77	-77	-77	-77	-77	2	3	1	1	3	3	1	2	1	3	2	3	4	2	1	1	-77	-77	-77	-77	-77	-77	1	-77	2	6	1	6	6	2	3	4	0	0	0	1	0	0	0
758	2	-77	-77	-77	-77	-77	-77	-77	-77	-77	98	98	98	98	98	98	1	3	1	3	2	6	4	3	5	2	-77	-77	-77	-77	-77	-77	1	-77	2	1	3	1	6	2	2	-77	-77	-77	-77	-77	-77	-77	-77
759	1	1	0	0	0	0	0	1	0	2	1	3	1	1	3	98	1	3	2	2	2	3	2	4	2	1	-77	-77	-77	-77	-77	-77	1	-77	2	4	1	5	6	1	1	3	-77	-77	-77	-77	-77	-77	-77
760	2	-77	-77	-77	-77	-77	-77	-77	-77	-77	2	1	1	1	3	1	1	1	2	3	2	3	3	2	1	1	-77	-77	-77	-77	-77	-77	2	-77	2	3	1	3	2	2	1	5	1	0	1	1	0	0	0
761	2	-77	-77	-77	-77	-77	-77	-77	-77	-77	1	1	1	1	98	98	98	1	98	2	2	6	6	2	1	1	-77	-77	-77	-77	-77	-77	3	-77	2	6	2	5	1	2	1	5	0	0	0	1	0	0	0
762	1	0	0	0	0	0	1	0	0	2	3	3	1	1	2	1	1	2	1	2	1	4	3	5	2	1	-77	-77	-77	-77	-77	-77	2	-77	2	2	98	1	6	2	3	5	0	0	0	1	0	0	0
763	2	-77	-77	-77	-77	-77	-77	-77	-77	-77	1	2	1	1	1	2	5	1	1	3	2	3	5	2	1	2	-77	-77	-77	-77	-77	-77	1	-77	2	2	1	4	6	1	2	-77	-77	-77	-77	-77	-77	-77	-77
764	2	-77	-77	-77	-77	-77	-77	-77	-77	-77	2	3	1	1	3	1	1	1	2	3	2	4	4	4	1	1	-77	-77	-77	-77	-77	-77	1	-77	2	2	1	5	6	2	1	5	0	0	1	0	0	0	0
765	2	-77	-77	-77	-77	-77	-77	-77	-77	-77	2	2	1	1	3	1	1	3	1	3	2	4	5	5	1	1	-77	-77	-77	-77	-77	-77	1	-77	2	5	1	5	6	1	1	5	1	0	1	1	0	0	0
766	2	-77	-77	-77	-77	-77	-77	-77	-77	-77	1	1	1	1	3	1	1	1	2	3	2	3	4	2	2	1	-77	-77	-77	-77	-77	-77	2	-77	1	5	2	6	6	2	3	1	-77	-77	-77	-77	-77	-77	-77
767	2	-77	-77	-77	-77	-77	-77	-77	-77	-77	3	3	3	3	1	1	1	3	1	3	1	3	3	1	3	2	-77	-77	-77	-77	-77	-77	1	-77	2	1	1	1	1	2	1	5	0	0	0	0	1	0	0
768	2	-77	-77	-77	-77	-77	-77	-77	-77	-77	98	98	98	98	98	98	1	2	98	2	2	6	6	1	6	2	-77	-77	-77	-77	-77	-77	1	-77	2	1	3	1	5	2	3	5	0	0	1	1	0	1	0
769	2	-77	-77	-77	-77	-77	-77	-77	-77	-77	3	2	1	98	3	1	1	3	1	3	2	4	4	3	1	2	-77	-77	-77	-77	-77	-77	1	-77	2	4	1	3	6	1	1	5	0	0	1	1	0	0	0
770	2	-77	-77	-77	-77	-77	-77	-77	-77	-77	3	3	1	1	3	2	2	2	1	2	1	2	4	1	98	2	-77	-77	-77	-77	-77	-77	1	-77	2	1	1	1	2	1	1	5	0	0	0	1	0	0	1
771	2	-77	-77	-77	-77	-77	-77	-77	-77	-77	2	3	1	1	3	2	1	1	3	3	2	4	3	6	1	1	-77	-77	-77	-77	-77	-77	1	-77	2	6	1	5	5	1	3	2	-77	-77	-77	-77	-77	-77	-77
772	2	-77	-77	-77	-77	-77	-77	-77	-77	-77	1	2	1	1	2	1	98	1	98	98	2	2	3	3	1	2	-77	-77	-77	-77	-77	-77	1	-77	2	1	1	1	5	2	2	-77	-77	-77	-77	-77	-77	-77	-77
773	2	-77	-77	-77	-77	-77	-77	-77	-77	-77	2	2	1	1	3	1	1	1	2	2	2	5	5	3	2	1	-77	-77	-77	-77	-77	-77	2	-77	2	5	1	4	6	1	2	-77	-77	-77	-77	-77	-77	-77	-77
774	2	-77	-77	-77	-77	-77	-77	-77	-77	-77	1	3	1	1	3	3	2	3	2	3	2	5	4	6	1	2	-77	-77	-77	-77	-77	-77	1	-77	2	6	1	6	6	1	3	5	0	0	0	1	0	0	0
775	2	-77	-77	-77	-77	-77	-77	-77	-77	-77	1	3	1	3	3	2	2	3	1	3	2	6	6	3	1	2	-77	-77	-77	-77	-77	-77	2	-77	2	6	1	3	6	2	1	4	0	0	1	1	0	0	0
776	2	-77	-77	-77	-77	-77	-77	-77	-77	-77	2	2	1	1	3	1	1	1	2	3	2	5	3	4	1	1	-77	-77	-77	-77	-77	-77	1	-77	2	5	2	5	6	1	1	5	0	0	1	0	0	0	0
777	2	-77	-77	-77	-77	-77	-77	-77	-77	-77	1	3	1	1	3	1	1	2	1	3	2	5	3	1	1	2	-77	-77	-77	-77	-77	-77	2	-77	2	5	1	2	6	1	3	3	-77	-77	-77	-77	-77	-77	-77
778	2	-77	-77	-77	-77	-77	-77	-77	-77	-77	3	3	3	1	1	3	1	1	1	3	2	6	6	5	1	2	-77	-77	-77	-77	-77	-77	1	-77	2	6	1	6	6	2	3	5	0	0	0	1	0	0	0
779	1	1	0	0	0	0	0	1	0	3	1	1	1	1	98	1	98	1	98	3	2	4	2	3	1	1	-77	-77	-77	-77	-77	-77	1	-77	2	3	1	3	6	1	1	5	0	0	1	1	0	0	0
780	2	-77	-77	-77	-77	-77	-77	-77	-77	-77	1	2	1	1	3	1	1	1	2	2	2	5	4	4	1	1	-77	-77	-77	-77	-77	-77	1	-77	2	2	1	3	6	2	1	5	1	0	1	0	0	0	0
781	2	-77	-77	-77	-77	-77	-77	-77	-77	-77	1	2	1	1	1	3	1	2	3	2	1	3	98	2	3	1	-77	-77	-77	-77	-77	-77	3	-77	1	3	1	1	1	2	3	5	1	0	1	0	0	1	0
782	1	0	1	0	0	0	0	1	0	1	1	1	1	1	3	1	1	1	1	2	2	3	2	6	1	1	-77	-77	-77	-77	-77	-77	2	-77	2	6	1	6	5	2	1	5	1	1	1	1	0	0	0
783	2	-77	-77	-77	-77	-77	-77	-77	-77	-77	3	3	1	1	3	1	1	1	1	2	2	2	2	6	1	1	-77	-77	-77	-77	-77	-77	1	-77	2	6	1	6	6	1	1	5	0	0	0	1	0	0	1
784	2	-77	-77	-77	-77	-77	-77	-77	-77	-77	1	2	1	1	1	98	1	1	1	3	2	2	3	2	1	1	-77	-77	-77	-77	-77	-77	2	-77	2	3	1	2	4	1	3	5	0	0	1	1	0	0	0
785	1	1	0	1	0	0	1	1	0	2	98	98	98	98	98	98	1	1	2	3	2	6	6	1	2	2	-77	-77	-77	-77	-77	-77	2	-77	2	3	1	98	6	2	3	5	0	0	0	0	0	1	0
786	2	-77	-77	-77	-77	-77	-77	-77	-77	-77	98	98	98	98	98	98	6	98	1	2	1	6	6	3	6	1	-77	-77	-77	-77	-77	-77	6	4	2	1	98	1	1	1	3	5	0	0	0	0	1	1	0
787	2	-77	-77	-77	-77	-77	-77	-77	-77	-77	1	1	1	1	1	1	1	1	98	3	2	4	2	3	1	2	-77	-77	-77	-77	-77	-77	4	4	2	5	1	1	6	2	1	5	0	0	1	1	0	1	0
788	1	0	1	1	0	0	1	0	0	3	3	3	1	1	3	3	1	1	2	2	2	3	3	6	1	1	-77	-77	-77	-77	-77	-77	2	-77	1	6	1	6	6	2	3	2	-77	-77	-77	-77	-77	-77	-77
789	1	1	1	0	0	0	1	1	0	1	3	2	1	1	3	1	1	1	98	3	2	1	1	6	1	1	-77	-77	-77	-77	-77	-77	3	-77	1	6	1	6	6	2	1	1	-77	-77	-77	-77	-77	-77	-77
790	2	-77	-77	-77	-77	-77	-77	-77	-77	-77	1	2	1	1	2	2	1	3	1	3	1	5	5	4	1	2	-77	-77	-77	-77	-77	-77	1	-77	2	3	2	3	5	2	1	5	1	0	0	0	0	0	0
791	1	1	0	1	1	1	1	1	0	2	1	1	1	1	3	1	5	1	1	3	2	1	1	6	1	1	-77	-77	-77	-77	-77	-77	1	-77	1	6	98	6	6	2	3	1	-77	-77	-77	-77	-77	-77	-77
792	2	-77	-77	-77	-77	-77	-77	-77	-77	-77	2	2	2	1	3	2	5	1	1	3	2	1	5	6	1	1	-77	-77	-77	-77	-77	-77	1	-77	2	2	1	1	4	2	1	5	0	0	0	1	0	0	0
793	1	1	0	1	0	0	0	0	0	2	3	3	1	1	3	1	1	1	1	3	2	3	3	4	1	1	-77	-77	-77	-77	-77	-77	1	-77	2	5	1	4	6	2	1	5	0	0	0	1	0	0	0
794	2	-77	-77	-77	-77	-77	-77	-77	-77	-77	3	2	1	1	3	1	1	1	1	2	2	5	5	6	1	1	-77	-77	-77	-77	-77	-77	1	-77	2	6	1	6	6	2	1	5	0	0	1	1	0	0	0
795	1	1	1	1	0	0	1	0	0	2	3	1	1	1	3	3	1	1	2	3	2	1	2	6	1	1	-77	-77	-77	-77	-77	-77	1	-77	2	3	1	3	6	2	3	3	-77	-77	-77	-77	-77	-77	-77
796	2	-77	-77	-77	-77	-77	-77	-77	-77	-77	3	1	1	1	3	1	1	1	3	3	2	5	2	1	1	1	-77	-77	-77	-77	-77	-77	1	-77	2	4	1	1	6	1	1	5	0	0	1	1	0	0	0
797	2	-77	-77	-77	-77	-77	-77	-77	-77	-77	98	98	1	1	1	1	2	1	1	2	2	3	1	6	1	1	-77	-77	-77	-77	-77	-77	1	-77	2	1	1	3	6	1	3	5	1	0	0	0	0	0	0
798	2	-77	-77	-77	-77	-77	-77	-77	-77	-77	2	3	1	1	3	1	1	1	1	2	2	3	3	2	1	1	-77	-77	-77	-77	-77	-77	1	-77	2	3	1	2	5	2	1	5	0	0	1	0	0	0	0
799	1	1	1	0	0	0	1	1	0	2	3	1	1	1	3	1	1	1	2	3	2	6	1	6	1	1	-77	-77	-77	-77	-77	-77	1	-77	2	6	1	6	6	2	3	3	-77	-77	-77	-77	-77	-77	-77
800	2	-77	-77	-77	-77	-77	-77	-77	-77	-77	1	3	1	1	3	3	1	3	3	2	2	5	6	2	3	1	-77	-77	-77	-77	-77	-77	1	-77	2	1	98	1	5	1	1	5	1	0	0	1	0	0	0
801	1	1	1	1	0	0	1	0	0	1	1	2	1	1	3	1	1	1	2	3	2	2	2	6	1	1	-77	-77	-77	-77	-77	-77	1	-77	1	6	1	6	6	2	3	1	-77	-77	-77	-77	-77	-77	-77
802	2	-77	-77	-77	-77	-77	-77	-77	-77	-77	2	2	1	1	3	2	1	1	3	3	2	2	1	6	1	1	-77	-77	-77	-77	-77	-77	1	-77	2	6	1	6	6	2	1	5	0	0	0	0	1	0	0
803	1	1	1	1	1	0	1	1	0	1	1	3	1	1	3	3	1	1	1	3	2	1	1	6	1	1	-77	-77	-77	-77	-77	-77	6	1	1	6	1	6	6	1	3	3	-77	-77	-77	-77	-77	-77	-77
804	2	-77	-77	-77	-77	-77	-77	-77	-77	-77	2	2	2	1	2	2	1	1	1	3	2	2	4	6	1	1	-77	-77	-77	-77	-77	-77	1	-77	2	5	1	5	6	2	3	5	0	1	1	1	0	0	0
805	2	-77	-77	-77	-77	-77	-77	-77	-77	-77	3	3	1	1	3	1	1	1	2	3	2	4	3	3	1	1	-77	-77	-77	-77	-77	-77	1	-77	2	3	1	4	6	1	1	5	0	0	0	1	0	0	0
806	1	1	0	0	0	0	1	0	0	1	2	2	1	1	3	1	2	1	1	2	2	2	2	6	1	1	-77	-77	-77	-77	-77	-77	1	-77	2	1	4	1	6	2	3	3	-77	-77	-77	-77	-77	-77	-77
807	2	-77	-77	-77	-77	-77	-77	-77	-77	-77	98	98	98	1	1	98	4	3	1	1	1	2	6	1	98	1	-77	-77	-77	-77	-77	-77	1	-77	2	1	98	3	6	98	3	5	0	0	0	0	0	1	0
808	2	-77	-77	-77	-77	-77	-77	-77	-77	-77	3	1	1	1	3	98	1	1	3	3	2	3	1	3	1	2	-77	-77	-77	-77	-77	-77	2	-77	1	6	1	3	6	1	1	1	-77	-77	-77	-77	-77	-77	-77
809	2	-77	-77	-77	-77	-77	-77	-77	-77	-77	3	3	1	1	3	1	1	3	3	2	2	5	5	1	1	1	-77	-77	-77	-77	-77	-77	1	-77	2	1	1	3	6	2	1	5	0	0	0	1	0	0	0
810	1	1	0	0	0	0	0	0	0	98	1	2	1	1	3	1	1	1	1	3	2	3	4	2	1	2	-77	-77	-77	-77	-77	-77	1	-77	2	6	1	6	6	1	1	5	0	0	0	0	0	0	1
811	2	-77	-77	-77	-77	-77	-77	-77	-77	-77	3	1	1	3	3	1	1	3	1	3	1	5	5	1	1	98	98	98	98	98	98	98	1	-77	2	5	1	3	6	2	1	5	0	0	0	1	0	0	0
812	2	-77	-77	-77	-77	-77	-77	-77	-77	-77	3	1	1	3	3	1	1	2	1	3	2	98	98	98	98	1	-77	-77	-77	-77	-77	-77	2	-77	2	2	1	2	5	2	1	4	0	0	0	0	1	1	0
813	2	-77	-77	-77	-77	-77	-77	-77	-77	-77	1	3	3	1	1	2	1	3	1	2	1	1	1	6	1	1	-77	-77	-77	-77	-77	-77	1	-77	2	1	1	6	6	1	1	5	1	1	1	1	0	0	0
814	2	-77	-77	-77	-77	-77	-77	-77	-77	-77	1	98	98	98	98	98	6	98	98	98	98	4	6	3	5	1	-77	-77	-77	-77	-77	-77	2	-77	2	1	2	1	6	2	2	-77	-77	-77	-77	-77	-77	-77	-77
815	2	-77	-77	-77	-77	-77	-77	-77	-77	-77	1	3	1	1	3	1	1	1	1	2	2	3	4	4	3	2	-77	-77	-77	-77	-77	-77	1	-77	1	2	1	5	6	2	1	4	0	0	1	1	0	0	0
816	2	-77	-77	-77	-77	-77	-77	-77	-77	-77	3	3	3	1	1	1	1	3	1	3	2	3	2	6	1	1	-77	-77	-77	-77	-77	-77	1	-77	2	1	3	6	6	2	3	3	-77	-77	-77	-77	-77	-77	-77
817	1	0	0	0	0	0	0	1	0	3	3	3	1	1	3	1	2	1	1	2	2	4	3	3	2	98	98	98	98	98	98	98	3	-77	2	1	2	1	5	2	2	-77	-77	-77	-77	-77	-77	-77	-77
818	1	1	0	1	0	0	1	0	0	3	98	98	1	1	98	98	1	1	98	3	1	4	4	98	3	1	-77	-77	-77	-77	-77	-77	2	-77	2	1	98	1	5	98	3	5	0	0	1	1	0	0	0
819	1	1	1	0	0	0	1	1	0	5	3	2	3	3	2	2	1	3	2	2	1	6	6	1	3	3	6	6	3	6	1	6	1	-77	2	2	98	3	6	2	3	5	0	0	1	0	0	0	0
820	2	-77	-77	-77	-77	-77	-77	-77	-77	-77	3	3	1	1	3	3	1	3	98	3	2	6	6	1	6	2	-77	-77	-77	-77	-77	-77	1	-77	2	1	98	1	6	2	1	5	1	0	1	1	0	0	0
821	2	-77	-77	-77	-77	-77	-77	-77	-77	-77	3	2	1	1	3	1	1	1	2	2	2	2	4	4	1	2	-77	-77	-77	-77	-77	-77	1	-77	2	5	1	5	6	1	1	5	0	0	1	1	0	0	0
822	2	-77	-77	-77	-77	-77	-77	-77	-77	-77	2	2	1	1	3	3	1	1	2	3	2	2	2	6	1	1	-77	-77	-77	-77	-77	-77	2	-77	2	2	1	2	2	2	3	4	0	0	1	1	1	0	0
823	2	-77	-77	-77	-77	-77	-77	-77	-77	-77	2	3	1	1	3	3	1	1	98	3	1	5	4	2	1	2	-77	-77	-77	-77	-77	-77	1	-77	2	1	1	1	3	2	1	5	0	1	0	1	0	0	1
824	1	0	1	1	0	0	1	0	0	3	1	3	1	1	3	1	1	1	2	3	2	5	4	6	1	1	-77	-77	-77	-77	-77	-77	1	-77	2	4	1	6	6	2	1	5	0	0	1	1	1	0	0
825	1	0	0	1	1	0	1	1	0	2	2	2	1	1	2	1	1	1	2	2	2	3	2	6	1	1	-77	-77	-77	-77	-77	-77	1	-77	1	5	1	6	6	2	3	2	-77	-77	-77	-77	-77	-77	-77
826	2	-77	-77	-77	-77	-77	-77	-77	-77	-77	1	1	1	1	3	1	1	1	1	3	2	2	2	6	1	1	-77	-77	-77	-77	-77	-77	6	3	1	6	1	6	6	2	1	1	-77	-77	-77	-77	-77	-77	-77
827	2	-77	-77	-77	-77	-77	-77	-77	-77	-77	2	3	1	1	3	1	1	1	2	3	2	4	4	6	1	1	-77	-77	-77	-77	-77	-77	1	98	98	98	98	98	98	1	3	5	0	0	0	0	0	0	0
828	2	-77	-77	-77	-77	-77	-77	-77	-77	-77	3	3	1	1	3	2	1	1	2	3	2	2	4	3	1	1	-77	-77	-77	-77	-77	-77	1	-77	2	4	1	5	6	2	1	5	1	0	1	0	0	0	0
829	2	-77	-77	-77	-77	-77	-77	-77	-77	-77	3	3	98	98	3	98	1	2	1	2	2	3	5	5	1	1	-77	-77	-77	-77	-77	-77	1	-77	2	4	1	6	6	2	1	5	0	0	0	1	0	0	0
830	2	-77	-77	-77	-77	-77	-77	-77	-77	-77	3	98	1	1	3	98	1	1	1	2	1	6	3	6	1	2	-77	-77	-77	-77	-77	-77	1	-77	2	3	1	3	6	1	1	5	0	0	1	0	0	0	1
831	2	-77	-77	-77	-77	-77	-77	-77	-77	-77	1	2	1	1	2	1	1	1	2	2	2	5	6	1	1	2	-77	-77	-77	-77	-77	-77	1	-77	2	4	1	3	6	2	3	4	0	0	1	0	0	0	0
832	2	-77	-77	-77	-77	-77	-77	-77	-77	-77	1	3	1	1	98	98	1	1	2	2	1	4	2	4	1	1	-77	-77	-77	-77	-77	-77	3	-77	2	1	1	1	6	2	3	5	0	0	0	1	0	0	0
833	1	0	1	0	0	0	1	0	0	3	1	3	1	1	1	1	2	3	2	2	2	98	98	98	98	98	98	98	98	98	98	98	1	-77	2	1	1	1	6	1	3	4	0	0	1	0	1	0	1
834	2	-77	-77	-77	-77	-77	-77	-77	-77	-77	2	2	1	1	2	1	1	1	1	2	2	5	4	2	2	1	-77	-77	-77	-77	-77	-77	2	-77	2	2	2	3	6	1	1	5	1	0	0	0	0	0	0
835	1	1	0	1	0	0	1	0	0	1	2	1	1	1	2	1	1	2	2	3	2	1	2	3	4	1	-77	-77	-77	-77	-77	-77	1	-77	1	2	3	6	6	1	3	1	-77	-77	-77	-77	-77	-77	-77
836	2	-77	-77	-77	-77	-77	-77	-77	-77	-77	1	98	98	1	1	98	2	2	1	2	2	6	6	1	5	3	1	6	1	3	1	2	1	-77	2	98	3	1	5	2	2	-77	-77	-77	-77	-77	-77	-77	-77
837	2	-77	-77	-77	-77	-77	-77	-77	-77	-77	98	98	98	98	98	98	1	1	1	2	1	6	4	2	1	1	-77	-77	-77	-77	-77	-77	1	-77	2	6	1	6	6	2	1	5	1	0	0	1	0	0	0
838	2	-77	-77	-77	-77	-77	-77	-77	-77	-77	3	3	1	2	2	3	1	2	1	2	2	6	4	6	4	2	-77	-77	-77	-77	-77	-77	1	-77	2	1	1	1	6	2	1	5	0	0	1	0	0	0	0
839	1	1	1	1	1	1	1	1	0	1	1	2	1	1	2	1	1	2	1	2	2	1	2	6	1	1	-77	-77	-77	-77	-77	-77	1	-77	1	1	1	6	6	2	3	1	-77	-77	-77	-77	-77	-77	-77
840	2	-77	-77	-77	-77	-77	-77	-77	-77	-77	1	3	1	1	98	3	1	1	1	3	2	6	98	6	1	1	-77	-77	-77	-77	-77	-77	98	-77	1	98	98	6	6	2	1	1	-77	-77	-77	-77	-77	-77	-77
841	2	-77	-77	-77	-77	-77	-77	-77	-77	-77	1	1	1	1	3	1	1	1	1	3	98	3	6	6	1	1	-77	-77	-77	-77	-77	-77	1	-77	2	1	1	1	6	2	1	5	0	0	0	0	1	0	0
842	2	-77	-77	-77	-77	-77	-77	-77	-77	-77	1	2	1	1	1	1	1	3	1	3	2	1	1	6	1	1	-77	-77	-77	-77	-77	-77	1	-77	2	6	1	6	6	2	1	4	0	0	0	0	1	0	1
843	2	-77	-77	-77	-77	-77	-77	-77	-77	-77	1	2	1	1	2	1	1	1	3	2	1	4	5	4	1	2	-77	-77	-77	-77	-77	-77	2	-77	2	2	2	3	5	1	2	-77	-77	-77	-77	-77	-77	-77	-77
844	2	-77	-77	-77	-77	-77	-77	-77	-77	-77	3	1	1	1	3	3	2	1	1	2	2	2	2	6	1	1	-77	-77	-77	-77	-77	-77	1	-77	2	1	2	1	6	2	3	3	-77	-77	-77	-77	-77	-77	-77
845	2	-77	-77	-77	-77	-77	-77	-77	-77	-77	2	1	1	1	3	1	2	1	2	2	1	3	3	5	1	1	-77	-77	-77	-77	-77	-77	2	-77	2	1	2	4	6	2	2	-77	-77	-77	-77	-77	-77	-77	-77
846	2	-77	-77	-77	-77	-77	-77	-77	-77	-77	1	2	3	1	2	3	1	1	1	2	1	4	3	3	1	2	-77	-77	-77	-77	-77	-77	2	-77	2	3	1	3	6	2	1	5	1	0	0	1	0	0	0
847	2	-77	-77	-77	-77	-77	-77	-77	-77	-77	1	1	1	98	1	1	1	2	1	2	2	3	2	5	1	1	-77	-77	-77	-77	-77	-77	1	-77	2	6	1	3	5	2	1	5	1	0	0	1	0	0	0
848	2	-77	-77	-77	-77	-77	-77	-77	-77	-77	98	98	98	98	98	98	6	98	98	98	98	5	5	1	98	4	1	6	1	6	1	6	98	-77	2	98	1	4	6	98	1	5	0	0	0	0	0	1	1
849	1	1	1	1	0	0	1	0	0	2	2	2	1	1	2	2	1	1	1	3	2	2	1	6	2	1	-77	-77	-77	-77	-77	-77	1	-77	2	3	3	3	5	2	3	1	-77	-77	-77	-77	-77	-77	-77
850	1	1	1	0	0	0	1	0	0	2	2	1	1	1	2	1	1	1	2	2	2	3	2	2	1	98	98	98	98	98	98	98	1	-77	2	98	1	6	6	98	3	3	-77	-77	-77	-77	-77	-77	-77
851	1	1	0	1	0	0	1	1	0	2	1	3	1	1	3	1	1	3	2	2	2	3	2	6	1	1	-77	-77	-77	-77	-77	-77	1	-77	1	5	2	5	6	2	3	1	-77	-77	-77	-77	-77	-77	-77
852	2	-77	-77	-77	-77	-77	-77	-77	-77	-77	1	1	1	1	3	1	1	3	1	3	1	3	6	3	1	1	-77	-77	-77	-77	-77	-77	1	-77	2	2	1	2	3	2	2	-77	-77	-77	-77	-77	-77	-77	-77
853	2	-77	-77	-77	-77	-77	-77	-77	-77	-77	1	2	1	1	3	3	1	1	2	2	2	3	2	6	1	1	-77	-77	-77	-77	-77	-77	1	-77	1	6	1	5	6	1	1	3	-77	-77	-77	-77	-77	-77	-77
854	1	1	0	1	0	0	1	0	0	3	1	3	98	1	1	3	1	3	2	2	2	4	6	2	1	2	-77	-77	-77	-77	-77	-77	1	-77	2	1	3	1	6	1	3	5	1	0	0	0	0	1	0
855	2	-77	-77	-77	-77	-77	-77	-77	-77	-77	1	3	1	1	3	1	1	1	3	3	98	3	3	6	1	1	-77	-77	-77	-77	-77	-77	3	-77	1	6	1	6	6	98	3	2	-77	-77	-77	-77	-77	-77	-77
856	2	-77	-77	-77	-77	-77	-77	-77	-77	-77	2	2	1	1	2	2	1	1	1	3	2	2	3	2	1	2	-77	-77	-77	-77	-77	-77	98	-77	2	6	1	5	5	1	1	5	1	0	0	0	0	0	0
857	2	-77	-77	-77	-77	-77	-77	-77	-77	-77	1	98	1	1	3	98	1	3	1	2	2	1	3	1	1	1	-77	-77	-77	-77	-77	-77	1	-77	2	1	1	1	6	1	3	4	1	0	0	0	1	0	1
858	1	1	0	0	0	0	1	1	0	3	2	1	1	1	3	1	1	2	1	3	2	3	2	3	1	1	-77	-77	-77	-77	-77	-77	1	-77	2	6	1	6	6	2	3	5	0	0	1	1	0	0	0
859	1	1	0	1	1	0	1	1	0	2	3	1	1	1	3	3	1	1	1	3	2	4	2	6	2	1	-77	-77	-77	-77	-77	-77	2	-77	2	2	1	6	6	2	3	3	-77	-77	-77	-77	-77	-77	-77
860	1	1	1	0	0	0	0	1	0	3	98	98	1	1	98	2	3	3	1	2	1	5	5	3	1	1	-77	-77	-77	-77	-77	-77	1	-77	2	1	2	2	6	2	1	5	0	0	1	0	0	0	0
861	2	-77	-77	-77	-77	-77	-77	-77	-77	-77	1	1	1	98	3	98	6	3	1	2	1	4	6	6	1	1	-77	-77	-77	-77	-77	-77	3	-77	2	1	1	1	6	1	2	-77	-77	-77	-77	-77	-77	-77	-77
862	2	-77	-77	-77	-77	-77	-77	-77	-77	-77	3	1	1	1	3	1	1	2	1	3	2	6	5	3	3	3	6	6	1	6	1	6	1	-77	2	6	1	1	6	2	3	5	0	0	0	1	0	1	0
863	2	-77	-77	-77	-77	-77	-77	-77	-77	-77	3	3	1	1	3	1	1	1	2	3	2	3	3	1	3	2	-77	-77	-77	-77	-77	-77	2	-77	1	1	1	3	6	2	3	3	-77	-77	-77	-77	-77	-77	-77
864	2	-77	-77	-77	-77	-77	-77	-77	-77	-77	1	3	1	1	3	1	1	1	1	3	2	5	5	1	1	2	-77	-77	-77	-77	-77	-77	1	-77	2	6	1	6	6	2	1	5	0	0	1	1	0	0	0
865	1	1	1	1	0	0	1	0	0	1	2	1	1	1	3	1	1	1	1	2	2	4	2	6	1	1	-77	-77	-77	-77	-77	-77	1	-77	1	5	1	2	2	2	3	1	-77	-77	-77	-77	-77	-77	-77
866	1	1	1	1	0	0	1	1	0	4	1	2	1	1	3	2	1	1	2	3	2	4	3	6	1	1	-77	-77	-77	-77	-77	-77	2	-77	2	6	1	6	6	2	3	5	0	0	1	1	0	0	0
867	2	-77	-77	-77	-77	-77	-77	-77	-77	-77	2	3	1	1	2	1	1	3	1	2	2	2	3	3	1	2	-77	-77	-77	-77	-77	-77	1	-77	2	1	3	1	6	2	3	3	-77	-77	-77	-77	-77	-77	-77
868	1	1	1	1	0	0	1	1	0	2	2	2	2	1	3	2	1	1	1	3	2	2	2	6	1	1	-77	-77	-77	-77	-77	-77	1	-77	2	6	1	6	6	2	3	3	-77	-77	-77	-77	-77	-77	-77
869	1	0	0	0	0	0	1	1	0	5	1	1	1	1	3	1	1	1	1	3	2	3	3	3	1	1	-77	-77	-77	-77	-77	-77	1	-77	1	1	1	1	3	1	1	5	1	1	1	1	0	0	0
870	1	1	0	1	0	0	0	1	0	2	3	3	1	1	3	3	1	1	2	3	2	3	3	6	1	1	-77	-77	-77	-77	-77	-77	2	-77	1	6	1	6	6	2	3	2	-77	-77	-77	-77	-77	-77	-77
871	1	1	0	1	0	1	0	1	0	2	2	2	1	1	3	1	1	1	1	3	2	2	2	5	2	1	-77	-77	-77	-77	-77	-77	4	1	1	1	1	6	6	2	3	5	0	0	0	1	1	1	0
872	1	1	1	1	0	0	1	0	0	1	3	3	1	1	3	98	1	1	1	2	2	2	2	6	1	1	-77	-77	-77	-77	-77	-77	1	-77	1	6	1	6	6	2	3	1	-77	-77	-77	-77	-77	-77	-77
873	2	-77	-77	-77	-77	-77	-77	-77	-77	-77	2	3	1	1	3	2	1	1	2	2	2	3	3	1	1	1	-77	-77	-77	-77	-77	-77	1	-77	2	6	1	6	6	2	1	5	0	0	0	1	0	0	0
874	1	1	0	0	0	1	0	0	0	4	3	1	1	1	2	1	1	2	5	3	2	6	6	6	1	1	-77	-77	-77	-77	-77	-77	1	-77	2	98	1	1	6	2	3	2	-77	-77	-77	-77	-77	-77	-77
875	1	1	1	1	0	0	1	0	0	1	3	2	1	1	3	1	1	2	2	3	2	2	2	6	1	2	-77	-77	-77	-77	-77	-77	1	-77	2	6	1	6	6	2	3	5	1	0	0	0	0	0	1
876	2	-77	-77	-77	-77	-77	-77	-77	-77	-77	3	3	1	1	3	1	1	1	1	2	2	1	1	5	2	1	-77	-77	-77	-77	-77	-77	1	-77	2	1	1	1	2	2	1	5	0	0	0	1	0	0	0
877	2	-77	-77	-77	-77	-77	-77	-77	-77	-77	3	1	1	1	3	98	1	1	1	2	2	3	3	6	1	1	-77	-77	-77	-77	-77	-77	1	-77	1	6	1	6	6	2	3	3	-77	-77	-77	-77	-77	-77	-77
878	2	-77	-77	-77	-77	-77	-77	-77	-77	-77	1	3	1	1	3	2	5	3	1	3	2	6	6	1	1	1	-77	-77	-77	-77	-77	-77	1	-77	2	1	1	6	6	2	1	5	0	0	0	1	0	1	1
879	1	1	1	1	1	0	1	1	0	1	3	3	3	1	3	3	1	1	3	3	2	1	2	6	1	1	-77	-77	-77	-77	-77	-77	6	1	1	6	1	6	6	2	3	1	-77	-77	-77	-77	-77	-77	-77
880	2	-77	-77	-77	-77	-77	-77	-77	-77	-77	1	1	1	1	3	98	1	1	1	3	2	2	4	6	1	1	-77	-77	-77	-77	-77	-77	1	-77	2	1	3	1	1	2	3	5	1	0	0	1	0	0	0
881	1	1	1	1	0	0	1	0	0	3	3	3	1	1	3	3	1	1	98	2	2	6	5	6	1	1	-77	-77	-77	-77	-77	-77	1	-77	2	6	1	6	6	1	1	5	1	0	0	0	0	0	0
882	1	1	1	1	1	1	1	1	0	1	2	3	1	2	2	3	1	1	1	3	2	2	1	6	1	1	-77	-77	-77	-77	-77	-77	2	-77	1	6	1	6	6	2	3	1	-77	-77	-77	-77	-77	-77	-77
883	2	-77	-77	-77	-77	-77	-77	-77	-77	-77	98	2	1	1	3	1	1	2	1	2	2	4	4	2	1	1	-77	-77	-77	-77	-77	-77	1	-77	2	1	1	1	5	2	1	5	0	0	0	0	0	0	1
884	1	1	0	1	0	0	1	1	0	3	2	2	1	1	3	2	1	3	1	3	2	3	3	3	2	1	-77	-77	-77	-77	-77	-77	1	-77	2	3	2	3	5	2	1	5	0	0	1	0	0	0	0
885	1	1	0	1	0	0	0	0	0	2	2	1	1	1	2	1	1	1	2	3	2	3	2	6	1	1	-77	-77	-77	-77	-77	-77	1	-77	2	6	1	6	6	1	3	3	-77	-77	-77	-77	-77	-77	-77
886	2	-77	-77	-77	-77	-77	-77	-77	-77	-77	1	2	1	1	3	1	1	1	2	2	2	5	3	6	1	1	-77	-77	-77	-77	-77	-77	1	-77	2	6	1	6	6	2	1	5	1	0	0	1	0	0	0
887	2	-77	-77	-77	-77	-77	-77	-77	-77	-77	3	3	3	1	3	3	1	1	3	3	2	3	2	4	1	1	-77	-77	-77	-77	-77	-77	3	-77	2	4	1	1	6	1	3	2	-77	-77	-77	-77	-77	-77	-77
888	2	-77	-77	-77	-77	-77	-77	-77	-77	-77	3	3	1	1	3	1	1	1	3	3	2	3	2	6	1	1	-77	-77	-77	-77	-77	-77	1	-77	2	6	3	1	6	2	3	1	-77	-77	-77	-77	-77	-77	-77
889	2	-77	-77	-77	-77	-77	-77	-77	-77	-77	1	3	1	1	3	98	1	3	1	3	2	6	3	5	1	1	-77	-77	-77	-77	-77	-77	2	-77	2	6	1	3	6	2	3	5	0	0	1	1	0	0	0
890	2	-77	-77	-77	-77	-77	-77	-77	-77	-77	1	2	1	1	3	1	1	1	1	3	2	1	3	6	1	1	-77	-77	-77	-77	-77	-77	1	-77	2	6	1	3	1	1	3	4	0	0	1	1	1	0	0
891	2	-77	-77	-77	-77	-77	-77	-77	-77	-77	1	1	1	1	3	1	1	1	2	3	2	4	3	6	1	2	-77	-77	-77	-77	-77	-77	1	-77	2	6	1	1	4	2	3	5	0	0	1	1	0	0	0
892	2	-77	-77	-77	-77	-77	-77	-77	-77	-77	3	3	1	1	3	2	1	1	3	2	2	1	1	6	1	1	-77	-77	-77	-77	-77	-77	6	1	1	6	1	6	6	2	3	1	-77	-77	-77	-77	-77	-77	-77
893	1	0	1	1	0	0	0	1	0	1	3	3	2	1	3	3	2	1	3	3	2	1	1	6	1	1	-77	-77	-77	-77	-77	-77	3	-77	1	6	1	6	6	1	3	1	-77	-77	-77	-77	-77	-77	-77
894	2	-77	-77	-77	-77	-77	-77	-77	-77	-77	1	1	1	1	3	2	1	1	98	2	2	4	4	6	2	2	-77	-77	-77	-77	-77	-77	1	-77	2	1	1	1	6	2	1	5	0	0	1	0	0	1	0
895	1	0	1	0	0	0	0	0	0	3	1	3	3	1	3	3	1	1	2	3	2	3	3	5	2	1	-77	-77	-77	-77	-77	-77	2	-77	1	6	1	5	6	2	3	2	-77	-77	-77	-77	-77	-77	-77
896	2	-77	-77	-77	-77	-77	-77	-77	-77	-77	1	3	1	1	3	1	1	1	1	3	2	5	5	3	1	3	6	6	1	1	1	4	1	-77	2	1	1	6	1	2	1	5	1	0	1	1	0	0	0
897	1	1	0	1	0	0	0	1	0	3	2	2	1	1	3	2	1	1	1	2	2	4	4	3	2	2	-77	-77	-77	-77	-77	-77	1	-77	2	3	2	4	6	2	3	4	0	0	1	0	1	0	0
898	2	-77	-77	-77	-77	-77	-77	-77	-77	-77	3	2	1	1	1	1	1	1	1	3	2	2	2	4	1	2	-77	-77	-77	-77	-77	-77	1	-77	2	6	1	2	6	2	3	5	0	0	1	1	0	0	0
899	1	1	0	0	0	0	0	1	0	2	3	3	1	1	3	98	1	3	3	3	2	3	6	6	1	1	-77	-77	-77	-77	-77	-77	1	-77	2	6	1	6	6	2	1	5	1	0	1	0	1	0	0
900	2	-77	-77	-77	-77	-77	-77	-77	-77	-77	1	1	1	1	3	1	1	1	1	3	2	6	4	3	1	1	-77	-77	-77	-77	-77	-77	1	-77	2	6	1	6	6	2	1	5	0	0	1	1	0	1	0
901	1	1	0	1	0	1	1	1	0	1	3	1	1	1	1	1	2	1	1	2	2	2	2	5	1	1	-77	-77	-77	-77	-77	-77	1	-77	2	6	4	2	6	2	3	1	-77	-77	-77	-77	-77	-77	-77
902	2	-77	-77	-77	-77	-77	-77	-77	-77	-77	1	2	1	1	2	2	1	3	98	1	98	6	6	6	1	2	-77	-77	-77	-77	-77	-77	1	-77	2	5	2	1	6	2	1	5	0	0	1	1	0	0	0
903	2	-77	-77	-77	-77	-77	-77	-77	-77	-77	3	2	1	1	3	1	1	1	2	3	2	4	4	6	1	1	-77	-77	-77	-77	-77	-77	1	-77	2	6	1	2	6	2	1	5	0	0	1	0	0	0	0
904	1	1	1	1	1	0	1	1	0	1	3	3	98	1	3	98	2	1	3	3	2	2	1	6	1	1	-77	-77	-77	-77	-77	-77	3	-77	1	3	1	6	6	2	3	1	-77	-77	-77	-77	-77	-77	-77
905	2	-77	-77	-77	-77	-77	-77	-77	-77	-77	1	3	1	1	3	1	1	2	1	3	2	2	5	6	1	1	-77	-77	-77	-77	-77	-77	1	-77	2	4	2	3	6	2	1	3	-77	-77	-77	-77	-77	-77	-77
906	2	-77	-77	-77	-77	-77	-77	-77	-77	-77	1	98	1	1	3	1	1	1	3	3	2	1	1	6	2	1	-77	-77	-77	-77	-77	-77	1	-77	2	6	1	6	6	2	1	5	0	0	0	0	0	0	0
907	1	1	0	0	0	0	0	0	0	1	1	3	1	1	3	98	1	1	1	2	1	4	4	3	1	2	-77	-77	-77	-77	-77	-77	1	-77	2	1	1	1	6	2	1	5	0	0	0	1	0	0	0
908	2	-77	-77	-77	-77	-77	-77	-77	-77	-77	1	1	1	1	1	1	1	3	1	2	2	4	4	1	4	1	-77	-77	-77	-77	-77	-77	2	-77	2	1	2	3	1	2	3	5	1	0	0	0	0	1	0
909	1	0	0	1	0	0	0	1	0	3	3	98	1	1	3	1	1	1	2	2	2	5	3	1	1	1	-77	-77	-77	-77	-77	-77	1	-77	2	3	1	2	6	2	3	2	-77	-77	-77	-77	-77	-77	-77
910	1	0	1	1	0	0	1	1	0	1	3	3	1	1	3	98	1	1	2	3	2	1	1	6	1	1	-77	-77	-77	-77	-77	-77	2	-77	2	4	1	6	6	1	1	5	0	0	1	1	0	0	0
911	2	-77	-77	-77	-77	-77	-77	-77	-77	-77	3	2	1	1	3	2	1	1	1	3	2	2	2	2	2	1	-77	-77	-77	-77	-77	-77	2	-77	2	1	2	5	6	2	3	3	-77	-77	-77	-77	-77	-77	-77
912	2	-77	-77	-77	-77	-77	-77	-77	-77	-77	1	2	1	1	1	2	2	3	2	3	2	3	3	3	2	2	-77	-77	-77	-77	-77	-77	1	-77	2	1	2	2	1	1	1	5	0	0	0	1	0	1	0
913	1	1	0	1	0	0	1	0	0	3	2	2	2	1	3	2	1	1	1	2	2	3	3	6	1	1	-77	-77	-77	-77	-77	-77	1	-77	2	1	1	6	6	1	1	5	0	0	0	1	1	0	0
914	2	-77	-77	-77	-77	-77	-77	-77	-77	-77	2	2	1	1	2	1	1	1	2	2	2	3	3	6	6	1	-77	-77	-77	-77	-77	-77	4	1	2	6	1	4	6	2	3	5	0	0	0	1	1	0	0
915	1	1	0	1	0	0	1	1	0	2	3	1	1	1	3	3	1	1	3	3	2	3	3	6	1	1	-77	-77	-77	-77	-77	-77	1	-77	1	4	1	2	6	1	3	1	-77	-77	-77	-77	-77	-77	-77
916	2	-77	-77	-77	-77	-77	-77	-77	-77	-77	1	98	1	1	1	1	1	3	3	3	2	6	3	1	1	1	-77	-77	-77	-77	-77	-77	1	-77	2	2	1	1	6	1	1	5	1	0	1	0	0	1	0
917	1	0	0	1	0	0	0	0	0	2	2	2	1	1	2	1	1	2	5	3	2	2	3	5	1	2	-77	-77	-77	-77	-77	-77	1	-77	2	2	1	6	6	2	3	5	0	0	1	1	0	0	1
918	2	-77	-77	-77	-77	-77	-77	-77	-77	-77	2	1	1	98	3	98	1	1	1	3	2	3	3	6	1	2	-77	-77	-77	-77	-77	-77	1	-77	2	1	1	3	6	1	1	1	-77	-77	-77	-77	-77	-77	-77
919	2	-77	-77	-77	-77	-77	-77	-77	-77	-77	2	1	1	1	2	1	1	1	2	2	1	2	5	2	5	2	-77	-77	-77	-77	-77	-77	1	-77	2	4	5	2	5	1	1	5	1	0	0	1	0	0	0
920	2	-77	-77	-77	-77	-77	-77	-77	-77	-77	1	3	1	1	3	98	1	1	3	3	2	2	1	6	1	1	-77	-77	-77	-77	-77	-77	6	1	1	6	1	6	6	2	3	1	-77	-77	-77	-77	-77	-77	-77
921	2	-77	-77	-77	-77	-77	-77	-77	-77	-77	98	1	1	98	98	98	1	1	98	3	2	5	4	3	2	1	-77	-77	-77	-77	-77	-77	2	-77	2	3	1	5	6	1	2	-77	-77	-77	-77	-77	-77	-77	-77
922	2	-77	-77	-77	-77	-77	-77	-77	-77	-77	98	1	1	1	1	98	1	3	1	2	2	4	4	2	1	3	6	6	2	5	3	3	1	-77	2	2	2	1	5	2	1	5	0	0	1	1	0	1	0
923	2	-77	-77	-77	-77	-77	-77	-77	-77	-77	2	2	1	1	3	1	1	2	2	2	2	5	4	6	2	2	-77	-77	-77	-77	-77	-77	2	-77	2	3	3	4	3	1	1	5	0	0	1	1	0	0	0
924	2	-77	-77	-77	-77	-77	-77	-77	-77	-77	1	2	1	1	1	2	1	1	1	1	1	4	6	6	4	1	-77	-77	-77	-77	-77	-77	5	1	1	6	1	6	6	1	3	2	-77	-77	-77	-77	-77	-77	-77
925	2	-77	-77	-77	-77	-77	-77	-77	-77	-77	2	1	1	1	3	1	1	1	1	3	2	3	4	2	1	2	-77	-77	-77	-77	-77	-77	1	-77	2	4	1	6	6	2	1	5	0	0	0	0	0	1	0
926	2	-77	-77	-77	-77	-77	-77	-77	-77	-77	2	3	1	1	3	2	5	1	2	3	2	3	1	2	1	1	-77	-77	-77	-77	-77	-77	2	-77	1	5	1	6	6	2	3	1	-77	-77	-77	-77	-77	-77	-77
927	1	1	1	0	0	0	0	1	0	1	1	3	1	1	3	1	1	2	1	3	2	2	1	6	1	1	-77	-77	-77	-77	-77	-77	3	-77	2	3	1	3	6	2	3	5	0	0	1	1	1	0	0
928	2	-77	-77	-77	-77	-77	-77	-77	-77	-77	3	3	1	1	3	3	1	1	2	2	2	3	3	3	1	1	-77	-77	-77	-77	-77	-77	3	-77	1	6	1	5	6	2	3	2	-77	-77	-77	-77	-77	-77	-77
929	2	-77	-77	-77	-77	-77	-77	-77	-77	-77	2	2	1	1	2	1	1	1	1	3	2	5	4	6	1	2	-77	-77	-77	-77	-77	-77	1	-77	2	1	1	5	6	2	1	5	0	0	0	0	0	0	1
930	1	1	1	0	0	0	1	0	0	2	2	3	1	1	3	98	1	1	2	3	2	3	2	6	1	1	-77	-77	-77	-77	-77	-77	1	-77	1	6	1	6	6	2	3	1	-77	-77	-77	-77	-77	-77	-77
931	2	-77	-77	-77	-77	-77	-77	-77	-77	-77	3	3	1	1	3	1	1	1	2	3	2	3	3	6	1	1	-77	-77	-77	-77	-77	-77	1	-77	2	3	1	6	6	1	3	5	0	0	1	1	0	0	0
932	1	0	1	1	0	0	0	1	0	5	98	1	1	1	2	1	1	1	2	3	2	5	5	3	3	1	-77	-77	-77	-77	-77	-77	3	-77	2	5	1	2	6	2	1	5	0	0	0	1	0	0	0
933	2	-77	-77	-77	-77	-77	-77	-77	-77	-77	1	98	3	1	1	1	1	3	1	2	2	4	98	1	3	1	-77	-77	-77	-77	-77	-77	1	-77	2	1	2	1	6	1	3	3	-77	-77	-77	-77	-77	-77	-77
934	2	-77	-77	-77	-77	-77	-77	-77	-77	-77	1	1	1	1	3	1	1	98	1	2	2	5	5	3	1	1	-77	-77	-77	-77	-77	-77	1	-77	2	1	1	4	6	2	3	3	-77	-77	-77	-77	-77	-77	-77
935	2	-77	-77	-77	-77	-77	-77	-77	-77	-77	1	98	98	1	98	1	1	1	1	3	2	3	4	2	1	1	-77	-77	-77	-77	-77	-77	2	-77	98	4	1	3	6	1	1	5	0	0	0	1	0	0	0
936	2	-77	-77	-77	-77	-77	-77	-77	-77	-77	3	3	2	1	3	1	1	1	1	3	2	4	5	1	1	98	98	98	98	98	98	98	1	-77	2	2	1	2	5	1	1	5	0	0	1	1	0	1	0
937	2	-77	-77	-77	-77	-77	-77	-77	-77	-77	3	3	1	1	3	1	1	2	1	3	2	1	1	4	1	1	-77	-77	-77	-77	-77	-77	5	3	2	2	1	4	6	2	3	4	0	0	0	1	0	0	0
938	2	-77	-77	-77	-77	-77	-77	-77	-77	-77	3	1	1	1	3	98	1	3	1	2	1	6	3	1	1	2	-77	-77	-77	-77	-77	-77	1	-77	2	3	1	1	6	1	1	5	1	0	0	1	0	0	0
939	2	-77	-77	-77	-77	-77	-77	-77	-77	-77	3	3	1	1	3	1	1	2	2	3	2	2	3	5	1	1	-77	-77	-77	-77	-77	-77	1	-77	2	5	1	3	6	2	1	2	-77	-77	-77	-77	-77	-77	-77
940	2	-77	-77	-77	-77	-77	-77	-77	-77	-77	3	3	2	1	3	3	1	1	2	3	2	3	4	2	2	2	-77	-77	-77	-77	-77	-77	1	-77	2	2	2	5	6	2	3	3	-77	-77	-77	-77	-77	-77	-77
941	2	-77	-77	-77	-77	-77	-77	-77	-77	-77	1	3	1	1	2	1	5	2	1	2	2	6	6	4	1	2	-77	-77	-77	-77	-77	-77	1	-77	2	6	1	6	6	2	1	5	1	0	1	0	0	0	0
942	2	-77	-77	-77	-77	-77	-77	-77	-77	-77	98	98	1	1	3	98	1	1	1	2	1	3	2	3	1	1	-77	-77	-77	-77	-77	-77	1	-77	2	1	1	1	2	1	1	5	0	0	1	1	0	1	0
943	2	-77	-77	-77	-77	-77	-77	-77	-77	-77	98	3	2	1	98	1	1	1	1	2	2	3	5	98	1	1	-77	-77	-77	-77	-77	-77	1	-77	2	6	2	6	6	2	1	5	1	0	0	0	0	0	0
944	1	0	1	1	0	0	1	0	0	3	1	3	1	98	3	3	2	3	2	3	2	4	3	1	1	1	-77	-77	-77	-77	-77	-77	2	-77	2	98	2	1	6	2	3	5	0	0	0	1	1	0	0
945	2	-77	-77	-77	-77	-77	-77	-77	-77	-77	2	1	1	1	3	98	1	1	1	3	2	6	4	1	1	2	-77	-77	-77	-77	-77	-77	1	-77	2	4	1	3	6	2	3	3	-77	-77	-77	-77	-77	-77	-77
946	1	0	1	1	0	0	1	0	0	2	3	1	1	3	3	1	1	2	2	3	2	3	3	6	1	1	-77	-77	-77	-77	-77	-77	1	-77	1	6	1	6	6	2	3	2	-77	-77	-77	-77	-77	-77	-77
947	2	-77	-77	-77	-77	-77	-77	-77	-77	-77	3	3	3	1	3	3	1	1	1	3	2	4	4	4	1	1	-77	-77	-77	-77	-77	-77	1	-77	2	6	1	6	6	1	1	5	0	0	1	1	0	0	0
948	1	1	0	1	0	0	0	1	0	2	1	1	1	1	3	1	1	1	1	3	2	1	1	6	1	1	-77	-77	-77	-77	-77	-77	1	-77	1	6	1	6	6	1	3	2	-77	-77	-77	-77	-77	-77	-77
949	2	-77	-77	-77	-77	-77	-77	-77	-77	-77	1	2	1	1	3	2	1	2	2	2	2	3	4	5	1	2	-77	-77	-77	-77	-77	-77	1	-77	2	6	1	6	6	2	3	5	0	0	1	1	0	0	0
950	1	1	1	1	0	0	1	0	0	3	1	3	1	1	3	1	1	1	1	3	1	3	3	6	1	1	-77	-77	-77	-77	-77	-77	1	-77	2	3	1	6	6	2	3	5	1	0	0	0	0	0	0
951	2	-77	-77	-77	-77	-77	-77	-77	-77	-77	98	98	98	98	98	98	1	2	1	2	1	5	6	1	1	2	-77	-77	-77	-77	-77	-77	2	-77	2	2	1	1	6	2	2	-77	-77	-77	-77	-77	-77	-77	-77
952	1	1	1	1	0	0	0	0	0	2	2	1	1	1	2	2	1	3	2	3	2	2	3	5	1	1	-77	-77	-77	-77	-77	-77	5	1	2	6	1	6	6	2	1	2	-77	-77	-77	-77	-77	-77	-77
953	2	-77	-77	-77	-77	-77	-77	-77	-77	-77	3	3	1	1	3	2	1	1	3	3	2	5	2	6	1	1	-77	-77	-77	-77	-77	-77	2	-77	1	6	1	6	6	2	3	1	-77	-77	-77	-77	-77	-77	-77
954	2	-77	-77	-77	-77	-77	-77	-77	-77	-77	1	3	1	1	3	1	1	3	1	3	1	2	3	2	1	1	-77	-77	-77	-77	-77	-77	1	-77	2	1	1	3	6	2	1	5	0	0	1	1	0	0	0
955	2	-77	-77	-77	-77	-77	-77	-77	-77	-77	3	1	1	1	3	1	1	1	3	2	2	3	2	6	1	1	-77	-77	-77	-77	-77	-77	1	-77	2	5	1	6	6	2	1	5	0	0	1	1	1	0	0
956	2	-77	-77	-77	-77	-77	-77	-77	-77	-77	3	1	1	1	3	1	1	1	3	2	2	3	2	6	1	1	-77	-77	-77	-77	-77	-77	1	-77	2	5	1	6	6	2	1	5	0	0	1	1	1	0	0
957	1	1	1	1	0	0	1	1	0	2	1	1	1	1	1	1	1	1	2	2	1	2	2	2	2	2	-77	-77	-77	-77	-77	-77	2	-77	2	2	2	3	5	1	3	5	0	0	1	0	1	0	0
958	2	-77	-77	-77	-77	-77	-77	-77	-77	-77	1	3	1	1	3	3	1	1	1	2	2	2	1	6	1	2	-77	-77	-77	-77	-77	-77	1	-77	2	1	1	1	1	1	3	3	-77	-77	-77	-77	-77	-77	-77
959	1	1	1	1	0	0	1	0	0	1	3	98	1	1	3	1	1	1	2	3	2	1	1	6	1	1	-77	-77	-77	-77	-77	-77	1	-77	2	1	1	1	1	2	3	5	1	0	1	1	1	0	0
960	1	1	1	1	0	0	1	0	0	1	3	3	1	1	3	2	2	1	1	3	2	3	2	6	1	1	-77	-77	-77	-77	-77	-77	6	3	2	1	1	1	6	1	1	5	1	0	1	0	1	0	0
961	2	-77	-77	-77	-77	-77	-77	-77	-77	-77	3	3	1	1	3	1	1	1	1	2	2	1	2	6	2	1	-77	-77	-77	-77	-77	-77	3	-77	1	6	3	6	6	1	3	2	-77	-77	-77	-77	-77	-77	-77
962	1	1	0	0	0	0	1	0	0	3	3	2	1	1	2	1	1	1	1	2	2	4	5	3	5	1	-77	-77	-77	-77	-77	-77	1	-77	2	4	2	2	6	1	3	4	0	0	0	1	0	0	0
963	2	-77	-77	-77	-77	-77	-77	-77	-77	-77	98	98	3	1	3	98	1	1	98	3	1	6	6	1	1	3	6	6	1	6	1	98	1	-77	2	1	98	1	6	1	3	5	0	0	0	1	0	0	0
964	2	-77	-77	-77	-77	-77	-77	-77	-77	-77	2	2	2	2	2	2	1	1	1	2	1	5	4	1	3	2	-77	-77	-77	-77	-77	-77	2	-77	1	5	1	6	6	2	2	-77	-77	-77	-77	-77	-77	-77	-77
965	2	-77	-77	-77	-77	-77	-77	-77	-77	-77	3	98	1	1	3	3	1	3	1	2	2	1	6	1	1	2	-77	-77	-77	-77	-77	-77	1	-77	2	6	1	6	6	1	3	5	0	0	1	1	0	0	0
966	1	0	0	1	1	0	1	0	0	1	1	98	1	1	3	1	2	3	98	2	1	1	3	1	1	1	-77	-77	-77	-77	-77	-77	1	-77	2	1	1	1	6	1	2	-77	-77	-77	-77	-77	-77	-77	-77
967	2	-77	-77	-77	-77	-77	-77	-77	-77	-77	1	98	1	1	3	98	1	1	2	3	1	6	4	1	1	2	-77	-77	-77	-77	-77	-77	1	-77	2	3	1	3	6	2	3	5	0	0	1	0	0	1	0
968	2	-77	-77	-77	-77	-77	-77	-77	-77	-77	2	2	1	1	3	1	2	1	1	3	2	1	3	6	1	1	-77	-77	-77	-77	-77	-77	2	-77	2	3	2	1	6	2	3	3	-77	-77	-77	-77	-77	-77	-77
969	2	-77	-77	-77	-77	-77	-77	-77	-77	-77	2	3	2	1	3	2	5	3	1	3	2	3	2	3	2	2	-77	-77	-77	-77	-77	-77	2	-77	1	5	1	6	98	2	1	1	-77	-77	-77	-77	-77	-77	-77
970	2	-77	-77	-77	-77	-77	-77	-77	-77	-77	1	3	1	1	3	1	1	1	2	2	2	1	4	4	1	1	-77	-77	-77	-77	-77	-77	1	-77	2	1	1	2	6	2	1	4	0	0	1	0	0	0	0
971	2	-77	-77	-77	-77	-77	-77	-77	-77	-77	2	3	1	1	3	1	1	1	2	3	2	3	2	98	1	1	-77	-77	-77	-77	-77	-77	5	3	2	3	3	2	6	2	3	5	0	0	0	1	1	0	0
972	2	-77	-77	-77	-77	-77	-77	-77	-77	-77	1	1	1	1	3	1	1	2	3	2	2	3	5	98	1	1	-77	-77	-77	-77	-77	-77	1	-77	2	6	1	6	6	2	1	5	0	0	1	1	0	0	0
973	2	-77	-77	-77	-77	-77	-77	-77	-77	-77	98	3	98	98	3	98	98	98	98	98	98	6	6	1	98	3	6	6	1	6	1	3	2	-77	2	1	98	1	5	98	2	-77	-77	-77	-77	-77	-77	-77	-77
974	1	1	1	1	1	1	1	1	0	1	1	2	1	1	3	2	1	1	3	3	2	1	1	6	1	1	-77	-77	-77	-77	-77	-77	1	-77	1	6	1	6	6	1	3	1	-77	-77	-77	-77	-77	-77	-77
975	2	-77	-77	-77	-77	-77	-77	-77	-77	-77	1	1	1	1	3	3	1	3	2	2	2	4	5	6	5	2	-77	-77	-77	-77	-77	-77	1	-77	2	4	1	3	6	1	1	4	0	0	1	0	0	0	0
976	1	1	1	1	0	0	0	1	0	3	3	3	98	1	3	2	1	2	1	2	2	3	4	98	1	1	-77	-77	-77	-77	-77	-77	2	-77	2	1	1	1	6	2	3	4	0	0	1	0	0	0	0
977	1	1	1	1	1	0	1	0	0	3	1	3	1	1	3	1	1	1	2	3	2	3	4	2	1	1	-77	-77	-77	-77	-77	-77	1	-77	2	1	1	1	6	2	3	3	-77	-77	-77	-77	-77	-77	-77
978	1	1	1	0	0	0	0	0	0	1	3	3	1	1	1	1	5	1	1	2	2	5	5	3	1	1	-77	-77	-77	-77	-77	-77	1	-77	2	2	1	4	6	2	1	5	0	0	0	1	0	0	1
979	2	-77	-77	-77	-77	-77	-77	-77	-77	-77	3	3	3	1	3	1	1	2	1	3	2	6	6	6	1	1	-77	-77	-77	-77	-77	-77	1	-77	1	6	1	6	6	2	1	5	0	0	1	1	0	0	1
980	1	0	1	1	0	0	1	0	0	1	2	2	1	2	3	2	1	1	3	3	2	3	1	6	1	1	-77	-77	-77	-77	-77	-77	3	-77	1	5	2	6	6	2	3	1	-77	-77	-77	-77	-77	-77	-77
981	2	-77	-77	-77	-77	-77	-77	-77	-77	-77	1	3	1	1	3	98	1	1	1	2	2	3	3	5	1	2	-77	-77	-77	-77	-77	-77	2	-77	2	6	1	6	6	2	1	5	0	0	1	0	0	0	0
982	1	1	1	1	1	1	1	0	0	1	3	3	1	1	3	1	1	1	1	2	1	1	1	6	1	1	-77	-77	-77	-77	-77	-77	1	-77	1	6	1	6	6	1	3	4	0	0	0	0	1	0	0
983	2	-77	-77	-77	-77	-77	-77	-77	-77	-77	2	98	3	1	3	98	1	1	1	2	2	5	2	2	2	2	-77	-77	-77	-77	-77	-77	1	-77	2	4	1	1	6	2	1	5	0	0	0	0	0	1	0
984	2	-77	-77	-77	-77	-77	-77	-77	-77	-77	2	3	2	1	2	1	2	3	1	3	2	3	4	3	6	2	-77	-77	-77	-77	-77	-77	2	-77	2	6	1	4	6	2	1	5	1	0	1	0	0	0	0
985	1	1	1	1	0	0	1	0	0	1	3	3	1	1	3	1	1	1	1	3	2	3	2	2	1	1	-77	-77	-77	-77	-77	-77	2	-77	2	6	1	6	6	2	3	3	-77	-77	-77	-77	-77	-77	-77
986	1	0	1	1	0	0	1	0	0	2	2	3	1	1	3	1	1	1	1	3	2	1	2	6	1	1	-77	-77	-77	-77	-77	-77	3	-77	2	6	1	6	6	2	3	1	-77	-77	-77	-77	-77	-77	-77
987	1	1	1	1	0	0	1	1	0	2	2	2	1	1	2	1	1	1	2	3	2	3	3	5	1	1	-77	-77	-77	-77	-77	-77	1	-77	1	6	1	6	6	2	3	3	-77	-77	-77	-77	-77	-77	-77
988	2	-77	-77	-77	-77	-77	-77	-77	-77	-77	3	3	3	1	3	3	1	1	1	2	2	1	3	6	1	1	-77	-77	-77	-77	-77	-77	1	-77	1	6	1	6	6	2	1	5	0	0	1	1	0	0	0
989	2	-77	-77	-77	-77	-77	-77	-77	-77	-77	1	1	1	1	3	1	1	1	2	3	2	4	3	6	2	1	-77	-77	-77	-77	-77	-77	2	-77	2	6	2	3	6	1	3	5	0	0	0	1	0	0	0
990	2	-77	-77	-77	-77	-77	-77	-77	-77	-77	3	3	1	1	3	1	2	3	1	3	2	6	4	5	1	2	-77	-77	-77	-77	-77	-77	1	-77	2	3	2	5	98	1	1	5	0	0	1	1	0	1	0
991	2	-77	-77	-77	-77	-77	-77	-77	-77	-77	3	3	1	1	3	1	98	1	1	3	2	98	98	98	98	3	98	98	98	98	98	98	1	-77	2	98	98	98	98	1	3	5	0	0	0	1	0	1	0
992	2	-77	-77	-77	-77	-77	-77	-77	-77	-77	2	1	1	1	1	1	1	1	2	3	2	1	2	6	1	1	-77	-77	-77	-77	-77	-77	5	3	2	6	1	6	6	2	1	5	0	0	1	1	0	1	0
993	2	-77	-77	-77	-77	-77	-77	-77	-77	-77	1	1	1	1	1	1	1	1	3	2	2	4	3	5	5	1	-77	-77	-77	-77	-77	-77	1	-77	2	2	2	98	6	2	3	5	0	0	0	1	0	0	0
994	1	1	0	1	0	0	0	1	0	1	3	98	1	98	3	3	5	2	98	2	2	6	6	1	6	1	-77	-77	-77	-77	-77	-77	1	-77	2	1	1	1	6	2	3	5	0	0	0	1	0	1	0
995	1	1	0	1	0	1	1	1	0	3	2	2	1	1	2	1	1	1	1	3	2	3	2	6	1	1	-77	-77	-77	-77	-77	-77	3	-77	1	6	1	6	6	2	3	5	0	0	0	1	0	0	0
996	2	-77	-77	-77	-77	-77	-77	-77	-77	-77	98	98	98	3	3	98	3	3	3	3	2	4	3	1	1	98	98	98	98	98	98	98	1	-77	2	1	3	1	6	2	1	5	0	0	0	1	0	0	0
997	2	-77	-77	-77	-77	-77	-77	-77	-77	-77	98	98	98	98	98	98	5	98	98	98	98	6	6	1	98	4	6	6	1	2	1	6	6	2	2	98	98	98	98	98	2	-77	-77	-77	-77	-77	-77	-77	-77
998	2	-77	-77	-77	-77	-77	-77	-77	-77	-77	2	2	1	1	1	2	1	1	2	3	2	4	3	3	1	1	-77	-77	-77	-77	-77	-77	3	-77	2	2	2	4	5	2	1	5	1	0	0	1	0	0	0
999	2	-77	-77	-77	-77	-77	-77	-77	-77	-77	3	2	1	1	3	1	1	1	3	3	1	1	2	6	1	1	-77	-77	-77	-77	-77	-77	1	-77	2	5	1	6	6	2	3	5	0	1	1	0	0	0	0
1000	2	-77	-77	-77	-77	-77	-77	-77	-77	-77	2	1	1	1	3	98	2	1	3	3	2	3	4	2	1	2	-77	-77	-77	-77	-77	-77	2	-77	2	2	4	1	5	2	3	1	-77	-77	-77	-77	-77	-77	-77
1001	1	0	0	0	0	0	0	1	0	2	3	98	1	1	3	98	1	1	98	3	2	3	2	4	1	1	-77	-77	-77	-77	-77	-77	2	-77	2	6	6	4	6	2	1	1	-77	-77	-77	-77	-77	-77	-77
1002	2	-77	-77	-77	-77	-77	-77	-77	-77	-77	1	2	1	1	3	1	2	1	2	2	2	3	6	6	5	2	-77	-77	-77	-77	-77	-77	98	-77	2	6	1	3	6	98	1	5	0	0	1	1	0	0	0
1003	2	-77	-77	-77	-77	-77	-77	-77	-77	-77	2	3	3	1	2	3	1	1	1	3	2	2	2	6	1	1	-77	-77	-77	-77	-77	-77	2	-77	2	4	5	6	6	2	1	2	-77	-77	-77	-77	-77	-77	-77
1004	1	1	0	0	0	0	0	0	0	4	1	2	1	1	1	1	1	3	1	2	2	2	2	6	2	1	-77	-77	-77	-77	-77	-77	2	-77	2	6	1	6	6	98	1	5	1	0	0	1	0	0	0
1005	2	-77	-77	-77	-77	-77	-77	-77	-77	-77	2	2	1	1	3	1	1	1	3	3	2	3	3	5	1	1	-77	-77	-77	-77	-77	-77	1	-77	2	1	1	1	6	2	1	5	0	0	0	1	1	1	0
1006	2	-77	-77	-77	-77	-77	-77	-77	-77	-77	1	3	1	1	3	98	1	1	1	3	1	4	4	1	1	2	-77	-77	-77	-77	-77	-77	2	-77	2	4	1	3	6	1	2	-77	-77	-77	-77	-77	-77	-77	-77
1007	1	1	1	1	1	1	1	1	0	1	1	1	1	1	1	1	1	1	3	3	2	3	1	6	1	1	-77	-77	-77	-77	-77	-77	6	1	1	4	1	6	6	1	3	1	-77	-77	-77	-77	-77	-77	-77
1008	2	-77	-77	-77	-77	-77	-77	-77	-77	-77	1	2	1	1	2	98	1	1	3	2	2	4	4	1	1	2	-77	-77	-77	-77	-77	-77	3	-77	2	6	1	5	6	1	1	5	0	0	0	1	0	1	0
1009	1	1	0	0	0	0	1	1	0	98	1	3	1	3	3	1	2	1	98	2	2	1	1	6	1	1	-77	-77	-77	-77	-77	-77	1	-77	2	1	98	1	6	2	1	5	0	0	1	0	0	0	1
1010	1	0	0	0	0	1	0	0	0	3	3	3	1	3	3	1	1	1	3	3	2	1	1	6	1	1	-77	-77	-77	-77	-77	-77	1	-77	2	6	1	6	6	2	1	2	-77	-77	-77	-77	-77	-77	-77
1011	2	-77	-77	-77	-77	-77	-77	-77	-77	-77	1	2	1	1	2	1	1	1	98	2	2	5	5	1	3	1	-77	-77	-77	-77	-77	-77	1	-77	2	1	1	3	6	2	1	5	0	0	1	0	0	0	1
1012	1	1	1	0	0	1	1	0	0	2	98	3	1	1	3	1	1	1	3	3	2	2	1	6	1	1	-77	-77	-77	-77	-77	-77	2	-77	1	6	1	5	6	1	1	3	-77	-77	-77	-77	-77	-77	-77
1013	2	-77	-77	-77	-77	-77	-77	-77	-77	-77	3	3	2	3	3	1	1	2	1	3	1	3	5	3	2	1	-77	-77	-77	-77	-77	-77	1	-77	2	4	2	5	5	2	1	4	1	0	1	0	0	0	0
1014	2	-77	-77	-77	-77	-77	-77	-77	-77	-77	3	2	1	1	3	1	2	3	1	2	2	4	2	5	1	1	-77	-77	-77	-77	-77	-77	2	-77	1	5	1	3	6	2	1	1	-77	-77	-77	-77	-77	-77	-77
1015	2	-77	-77	-77	-77	-77	-77	-77	-77	-77	2	2	1	1	1	1	1	3	2	2	2	4	2	6	5	1	-77	-77	-77	-77	-77	-77	1	-77	2	6	1	3	5	1	1	5	0	1	1	1	0	0	1
1016	2	-77	-77	-77	-77	-77	-77	-77	-77	-77	3	3	1	1	3	1	1	1	1	2	2	5	3	2	1	1	-77	-77	-77	-77	-77	-77	1	-77	2	2	1	2	1	1	1	5	0	0	0	1	0	0	0
1017	2	-77	-77	-77	-77	-77	-77	-77	-77	-77	1	1	1	98	1	1	1	3	1	3	2	6	6	98	98	4	98	2	1	1	1	1	6	2	2	1	1	1	6	1	2	-77	-77	-77	-77	-77	-77	-77	-77
1018	2	-77	-77	-77	-77	-77	-77	-77	-77	-77	3	1	1	1	3	1	1	1	3	3	2	4	1	6	1	1	-77	-77	-77	-77	-77	-77	1	-77	1	6	1	5	5	2	1	1	-77	-77	-77	-77	-77	-77	-77
1019	2	-77	-77	-77	-77	-77	-77	-77	-77	-77	1	1	2	1	1	1	1	1	1	2	2	5	4	1	1	2	-77	-77	-77	-77	-77	-77	1	-77	2	2	1	4	6	1	1	5	1	0	0	0	0	0	0
1020	2	-77	-77	-77	-77	-77	-77	-77	-77	-77	1	2	1	1	1	2	1	2	1	2	2	6	6	1	1	1	-77	-77	-77	-77	-77	-77	1	-77	2	6	1	6	6	1	1	5	0	0	1	1	0	0	0
1021	1	1	0	0	0	0	0	1	0	1	98	3	1	1	3	98	2	1	2	2	2	4	4	4	1	1	-77	-77	-77	-77	-77	-77	1	-77	2	98	1	1	1	98	1	5	1	0	0	1	0	0	0
1022	2	-77	-77	-77	-77	-77	-77	-77	-77	-77	3	2	2	1	3	2	5	1	2	2	2	3	2	6	1	1	-77	-77	-77	-77	-77	-77	1	-77	2	6	1	6	6	2	2	-77	-77	-77	-77	-77	-77	-77	-77
1023	2	-77	-77	-77	-77	-77	-77	-77	-77	-77	1	2	1	1	3	1	1	1	2	3	1	3	3	3	1	2	-77	-77	-77	-77	-77	-77	4	3	2	4	1	3	6	1	3	5	0	0	0	1	0	0	0
1024	2	-77	-77	-77	-77	-77	-77	-77	-77	-77	3	1	1	1	3	1	1	2	1	2	1	3	3	3	2	1	-77	-77	-77	-77	-77	-77	1	-77	2	1	2	1	6	2	1	5	0	0	0	1	0	0	0
1025	2	-77	-77	-77	-77	-77	-77	-77	-77	-77	2	1	3	1	3	3	1	3	1	2	2	5	6	2	3	98	-77	-77	-77	-77	-77	-77	1	-77	2	2	98	1	6	1	1	5	0	1	0	1	0	1	0
1026	2	-77	-77	-77	-77	-77	-77	-77	-77	-77	1	1	1	1	3	1	1	1	98	3	2	1	2	6	1	1	-77	-77	-77	-77	-77	-77	3	-77	2	98	1	2	6	1	1	5	0	0	0	1	0	0	0
1027	2	-77	-77	-77	-77	-77	-77	-77	-77	-77	3	3	3	3	3	1	1	2	2	3	2	6	4	6	1	1	-77	-77	-77	-77	-77	-77	3	-77	1	6	1	6	6	1	1	2	-77	-77	-77	-77	-77	-77	-77
1028	2	-77	-77	-77	-77	-77	-77	-77	-77	-77	1	2	1	1	2	1	1	2	1	3	2	5	3	1	98	1	-77	-77	-77	-77	-77	-77	1	-77	2	5	1	6	6	2	3	5	0	0	0	1	0	0	0
1029	2	-77	-77	-77	-77	-77	-77	-77	-77	-77	1	98	98	1	1	98	1	3	3	3	2	4	2	3	4	1	-77	-77	-77	-77	-77	-77	4	98	2	6	2	6	6	2	3	3	-77	-77	-77	-77	-77	-77	-77
1030	98	-77	-77	-77	-77	-77	-77	-77	-77	-77	2	98	1	1	2	1	1	3	2	2	2	3	2	6	1	1	-77	-77	-77	-77	-77	-77	1	-77	1	6	1	6	6	1	3	1	-77	-77	-77	-77	-77	-77	-77
1031	2	-77	-77	-77	-77	-77	-77	-77	-77	-77	2	2	1	1	2	1	1	1	3	3	2	1	2	6	4	1	-77	-77	-77	-77	-77	-77	1	-77	2	6	1	6	6	2	1	5	0	0	1	0	1	0	0
1032	2	-77	-77	-77	-77	-77	-77	-77	-77	-77	1	3	98	1	3	98	2	3	98	3	2	3	4	4	1	1	-77	-77	-77	-77	-77	-77	1	-77	1	6	1	6	6	1	1	5	0	0	1	0	1	0	0
1033	1	1	0	0	0	0	0	0	0	1	3	3	1	3	3	1	1	1	3	3	2	1	1	6	1	1	-77	-77	-77	-77	-77	-77	6	1	1	6	6	6	6	2	1	1	-77	-77	-77	-77	-77	-77	-77
1034	1	1	1	1	1	0	0	0	0	4	3	3	1	1	3	1	1	1	3	2	2	3	3	6	1	1	-77	-77	-77	-77	-77	-77	2	-77	1	6	1	6	6	1	1	5	1	0	1	1	0	0	0
1035	1	1	1	1	1	0	1	1	0	3	1	3	1	1	3	1	1	1	1	3	2	3	1	6	1	1	-77	-77	-77	-77	-77	-77	1	-77	2	1	1	6	6	2	3	5	0	0	0	1	1	1	0
1036	2	-77	-77	-77	-77	-77	-77	-77	-77	-77	1	1	1	98	1	98	2	3	2	2	2	3	2	4	1	1	-77	-77	-77	-77	-77	-77	6	3	1	3	2	2	6	1	1	5	0	0	0	0	0	0	0
1037	2	-77	-77	-77	-77	-77	-77	-77	-77	-77	1	3	1	1	3	1	1	1	1	2	1	6	6	1	4	3	1	6	1	6	2	1	1	-77	2	4	1	3	6	1	1	5	0	0	0	0	0	0	1
1038	1	0	0	0	0	0	0	1	0	1	3	3	1	3	3	1	1	1	1	2	2	2	1	6	1	1	-77	-77	-77	-77	-77	-77	3	-77	2	2	1	2	6	2	1	4	1	0	0	0	0	0	0
1039	2	-77	-77	-77	-77	-77	-77	-77	-77	-77	1	2	1	1	3	1	1	1	2	3	2	3	3	4	1	2	-77	-77	-77	-77	-77	-77	2	-77	2	3	1	2	3	1	3	5	1	0	0	1	0	0	0
1040	1	1	0	0	0	0	0	1	0	2	3	98	1	1	3	98	1	1	2	2	2	5	3	2	3	1	-77	-77	-77	-77	-77	-77	1	-77	2	3	3	3	5	1	1	4	0	0	1	1	0	0	0
1041	1	1	1	1	0	0	0	1	0	4	1	3	1	1	3	1	1	1	1	3	2	3	3	6	2	1	-77	-77	-77	-77	-77	-77	2	-77	2	6	1	1	5	2	1	5	0	0	0	1	0	0	0
1042	2	-77	-77	-77	-77	-77	-77	-77	-77	-77	1	1	1	1	1	1	1	3	1	2	2	3	3	1	2	1	-77	-77	-77	-77	-77	-77	1	-77	2	1	1	1	6	1	1	5	0	0	0	1	0	1	0
1043	1	1	0	1	0	0	0	0	0	1	2	2	2	1	3	1	1	1	1	2	2	2	2	6	1	1	-77	-77	-77	-77	-77	-77	1	-77	2	5	2	1	2	2	3	3	-77	-77	-77	-77	-77	-77	-77
1044	2	-77	-77	-77	-77	-77	-77	-77	-77	-77	3	3	1	1	3	1	1	3	2	3	2	5	4	6	1	2	-77	-77	-77	-77	-77	-77	1	-77	2	4	1	6	6	1	1	5	1	0	1	1	0	0	0
1045	1	1	0	0	0	0	0	1	0	1	2	1	1	1	3	1	1	1	3	3	2	2	1	6	1	1	-77	-77	-77	-77	-77	-77	5	1	1	6	1	6	6	1	1	1	-77	-77	-77	-77	-77	-77	-77
1046	2	-77	-77	-77	-77	-77	-77	-77	-77	-77	1	3	1	1	2	1	1	1	1	3	2	5	5	3	1	2	-77	-77	-77	-77	-77	-77	1	-77	2	1	1	3	6	2	1	3	-77	-77	-77	-77	-77	-77	-77
1047	2	-77	-77	-77	-77	-77	-77	-77	-77	-77	3	1	3	98	1	98	1	3	1	2	1	6	6	1	1	2	-77	-77	-77	-77	-77	-77	1	-77	2	1	1	1	6	1	1	98	-77	-77	-77	-77	-77	-77	-77
1048	1	1	1	1	0	0	1	0	0	2	1	1	1	1	2	1	1	1	2	3	2	2	1	6	2	1	-77	-77	-77	-77	-77	-77	2	-77	1	5	1	6	6	2	1	2	-77	-77	-77	-77	-77	-77	-77
1049	2	-77	-77	-77	-77	-77	-77	-77	-77	-77	1	98	1	1	3	98	1	1	1	2	2	3	2	6	98	2	-77	-77	-77	-77	-77	-77	3	-77	2	1	1	98	98	1	1	5	0	0	0	1	0	0	0
1050	2	-77	-77	-77	-77	-77	-77	-77	-77	-77	1	2	1	1	3	2	1	1	3	3	2	3	2	98	1	2	-77	-77	-77	-77	-77	-77	1	-77	2	1	1	1	6	1	3	2	-77	-77	-77	-77	-77	-77	-77
1051	1	1	1	1	1	1	1	1	0	2	1	1	1	1	2	2	1	1	1	2	2	3	1	6	98	1	-77	-77	-77	-77	-77	-77	2	-77	2	6	1	98	98	2	1	3	-77	-77	-77	-77	-77	-77	-77
1052	1	1	0	0	0	0	0	1	0	1	1	98	1	1	2	1	1	1	1	2	1	1	3	6	1	1	-77	-77	-77	-77	-77	-77	1	-77	2	6	1	3	6	2	1	4	1	0	1	0	1	0	0
1053	1	1	1	1	0	0	1	1	0	1	98	98	1	1	2	1	2	2	1	2	2	2	3	6	1	1	-77	-77	-77	-77	-77	-77	1	-77	1	6	1	6	6	1	1	1	-77	-77	-77	-77	-77	-77	-77
1054	1	0	1	0	0	0	0	0	0	3	1	2	1	1	2	1	1	1	3	3	2	3	2	1	3	1	-77	-77	-77	-77	-77	-77	1	-77	2	98	98	98	98	1	2	-77	-77	-77	-77	-77	-77	-77	-77
1055	2	-77	-77	-77	-77	-77	-77	-77	-77	-77	2	3	1	1	3	1	1	1	3	3	2	4	3	6	1	1	-77	-77	-77	-77	-77	-77	1	-77	2	6	1	6	6	2	1	5	0	0	0	1	1	0	0
1056	2	-77	-77	-77	-77	-77	-77	-77	-77	-77	1	1	1	1	3	3	1	3	1	3	2	6	6	6	1	1	-77	-77	-77	-77	-77	-77	4	3	2	3	1	2	6	2	1	5	1	0	0	0	0	0	1
1057	2	-77	-77	-77	-77	-77	-77	-77	-77	-77	3	1	1	1	3	3	1	1	1	2	2	1	2	2	1	2	-77	-77	-77	-77	-77	-77	2	-77	2	2	1	98	3	1	1	5	1	0	1	1	0	0	0
1058	2	-77	-77	-77	-77	-77	-77	-77	-77	-77	1	98	1	1	3	1	1	1	2	2	2	3	3	5	1	1	-77	-77	-77	-77	-77	-77	1	-77	2	6	1	5	6	2	1	3	-77	-77	-77	-77	-77	-77	-77
1059	1	1	0	0	0	0	1	0	0	2	1	98	1	1	3	1	1	3	2	2	2	5	4	6	1	2	-77	-77	-77	-77	-77	-77	3	-77	2	6	1	6	6	2	1	5	0	0	0	1	1	0	0
1060	2	-77	-77	-77	-77	-77	-77	-77	-77	-77	1	3	3	1	1	3	1	4	2	2	2	3	2	2	1	1	-77	-77	-77	-77	-77	-77	1	-77	1	6	1	2	6	2	3	1	-77	-77	-77	-77	-77	-77	-77
1061	2	-77	-77	-77	-77	-77	-77	-77	-77	-77	3	3	1	1	3	1	1	2	1	2	2	6	1	6	1	1	-77	-77	-77	-77	-77	-77	2	-77	2	5	2	3	6	1	2	-77	-77	-77	-77	-77	-77	-77	-77
1062	1	1	1	0	0	0	0	0	0	4	1	1	1	3	3	1	2	3	1	3	2	6	6	2	1	2	-77	-77	-77	-77	-77	-77	1	-77	2	6	1	6	6	1	1	5	0	0	1	0	0	0	0
1063	2	-77	-77	-77	-77	-77	-77	-77	-77	-77	1	1	1	1	2	1	1	2	2	3	2	2	2	2	1	1	-77	-77	-77	-77	-77	-77	3	-77	2	3	1	6	6	2	1	4	0	0	0	1	1	0	0
1064	2	-77	-77	-77	-77	-77	-77	-77	-77	-77	3	3	3	1	3	1	1	1	1	2	2	5	5	3	3	1	-77	-77	-77	-77	-77	-77	1	-77	2	1	1	1	6	2	3	4	1	0	0	0	0	0	1
1065	2	-77	-77	-77	-77	-77	-77	-77	-77	-77	2	2	1	1	2	2	1	3	3	3	2	3	5	3	1	3	3	5	4	3	5	4	3	-77	2	2	1	3	5	1	2	-77	-77	-77	-77	-77	-77	-77	-77
1066	2	-77	-77	-77	-77	-77	-77	-77	-77	-77	2	1	1	1	3	1	1	1	3	3	2	3	2	5	1	2	-77	-77	-77	-77	-77	-77	2	-77	98	3	1	2	5	2	1	5	1	0	0	0	0	0	0
1067	2	-77	-77	-77	-77	-77	-77	-77	-77	-77	3	3	3	1	3	1	2	3	1	2	2	4	5	6	1	2	-77	-77	-77	-77	-77	-77	2	-77	2	98	3	1	2	2	1	3	-77	-77	-77	-77	-77	-77	-77
1068	2	-77	-77	-77	-77	-77	-77	-77	-77	-77	2	3	1	1	3	3	2	1	3	2	2	1	2	2	1	2	-77	-77	-77	-77	-77	-77	1	-77	1	4	1	5	5	1	1	1	-77	-77	-77	-77	-77	-77	-77
1069	2	-77	-77	-77	-77	-77	-77	-77	-77	-77	1	2	1	1	3	1	1	1	1	3	2	3	3	2	2	1	-77	-77	-77	-77	-77	-77	2	-77	2	5	2	4	6	2	3	2	-77	-77	-77	-77	-77	-77	-77
1070	1	1	0	0	0	0	0	0	0	6	1	98	1	1	98	98	2	3	2	3	2	5	3	1	1	1	-77	-77	-77	-77	-77	-77	4	3	2	1	2	1	6	2	1	5	0	0	1	1	0	1	0
1071	2	-77	-77	-77	-77	-77	-77	-77	-77	-77	1	1	1	1	2	1	1	2	1	3	2	2	1	2	1	1	-77	-77	-77	-77	-77	-77	1	-77	2	6	4	6	1	1	2	-77	-77	-77	-77	-77	-77	-77	-77
1072	2	-77	-77	-77	-77	-77	-77	-77	-77	-77	1	3	1	98	3	98	1	3	1	2	2	4	4	3	3	2	-77	-77	-77	-77	-77	-77	3	-77	2	6	1	1	6	1	1	5	0	0	0	1	0	1	0
1073	2	-77	-77	-77	-77	-77	-77	-77	-77	-77	98	98	98	98	98	98	2	3	1	2	2	6	6	1	3	2	-77	-77	-77	-77	-77	-77	1	-77	2	5	1	1	6	1	1	5	0	0	1	1	0	0	1
1074	2	-77	-77	-77	-77	-77	-77	-77	-77	-77	98	98	1	1	3	1	1	2	2	2	2	1	1	6	1	1	-77	-77	-77	-77	-77	-77	5	3	2	1	1	6	6	2	3	5	0	0	0	0	1	0	0
1075	1	1	1	0	0	0	0	0	0	1	98	98	98	98	98	98	1	2	2	2	1	6	6	6	1	1	-77	-77	-77	-77	-77	-77	1	-77	2	1	1	1	6	1	1	5	1	0	1	0	0	0	0
1076	1	1	1	1	0	1	0	0	0	1	1	98	1	1	3	1	1	1	2	3	2	6	4	6	98	2	-77	-77	-77	-77	-77	-77	1	-77	1	6	1	6	1	2	1	1	-77	-77	-77	-77	-77	-77	-77
1077	1	1	1	1	0	0	0	1	0	2	3	3	3	1	3	3	1	1	2	3	2	1	2	6	1	1	-77	-77	-77	-77	-77	-77	1	-77	2	6	1	6	6	2	3	2	-77	-77	-77	-77	-77	-77	-77
1078	2	-77	-77	-77	-77	-77	-77	-77	-77	-77	1	1	1	1	98	3	1	1	1	3	1	3	3	6	1	1	-77	-77	-77	-77	-77	-77	1	-77	2	1	1	6	1	98	1	5	0	0	0	0	1	0	0
1079	2	-77	-77	-77	-77	-77	-77	-77	-77	-77	3	3	1	1	3	1	1	3	1	2	1	5	6	3	1	2	-77	-77	-77	-77	-77	-77	1	-77	2	5	1	2	6	1	3	5	1	0	0	0	0	0	0
1080	1	1	0	0	0	0	0	0	0	3	3	3	1	1	1	1	1	1	1	3	2	5	4	3	1	1	-77	-77	-77	-77	-77	-77	2	-77	2	6	1	6	6	2	1	5	0	0	0	1	0	0	0
1081	2	-77	-77	-77	-77	-77	-77	-77	-77	-77	3	3	1	1	3	1	1	2	3	3	2	3	2	5	1	1	-77	-77	-77	-77	-77	-77	4	3	2	6	1	6	6	2	1	3	-77	-77	-77	-77	-77	-77	-77
1082	2	-77	-77	-77	-77	-77	-77	-77	-77	-77	1	3	1	1	3	98	1	1	3	3	2	6	6	1	4	3	6	6	1	6	1	1	1	-77	2	98	98	98	98	1	1	5	0	0	1	1	0	0	0
1083	2	-77	-77	-77	-77	-77	-77	-77	-77	-77	3	2	3	3	3	2	1	3	1	2	1	5	5	2	2	1	-77	-77	-77	-77	-77	-77	1	-77	2	6	1	6	6	2	1	5	0	0	1	0	0	0	0
1084	1	1	1	1	0	1	1	1	0	1	3	1	1	98	3	3	1	1	3	3	2	1	1	6	1	1	-77	-77	-77	-77	-77	-77	6	1	1	6	6	6	6	2	1	1	-77	-77	-77	-77	-77	-77	-77
1085	1	1	0	1	1	0	1	1	0	5	2	2	1	1	3	2	1	1	3	3	2	2	5	6	1	1	-77	-77	-77	-77	-77	-77	6	1	2	5	1	2	5	1	3	2	-77	-77	-77	-77	-77	-77	-77
1086	2	-77	-77	-77	-77	-77	-77	-77	-77	-77	1	98	1	1	3	1	1	1	1	2	2	5	4	2	1	1	-77	-77	-77	-77	-77	-77	1	-77	2	6	1	5	5	2	1	3	-77	-77	-77	-77	-77	-77	-77
1087	2	-77	-77	-77	-77	-77	-77	-77	-77	-77	1	1	1	1	3	1	1	1	2	3	1	6	5	2	1	2	-77	-77	-77	-77	-77	-77	1	-77	2	3	98	1	6	1	2	-77	-77	-77	-77	-77	-77	-77	-77
1088	2	-77	-77	-77	-77	-77	-77	-77	-77	-77	1	1	1	1	3	1	1	3	1	3	98	3	3	6	2	1	-77	-77	-77	-77	-77	-77	1	-77	2	1	1	3	6	2	3	5	0	0	1	0	1	1	0
1089	2	-77	-77	-77	-77	-77	-77	-77	-77	-77	2	1	1	1	3	98	1	2	1	2	2	1	5	1	1	1	-77	-77	-77	-77	-77	-77	1	-77	2	1	1	1	6	2	1	5	1	0	1	1	0	0	0
1090	1	0	1	1	0	0	0	0	0	2	1	1	3	1	3	1	1	3	2	3	2	4	2	6	3	1	-77	-77	-77	-77	-77	-77	1	-77	2	4	1	2	6	1	1	5	0	0	1	1	0	0	0
1091	1	1	0	0	0	1	1	0	0	1	1	1	1	1	2	1	1	1	3	2	2	1	1	6	1	1	-77	-77	-77	-77	-77	-77	2	-77	2	3	2	6	6	2	3	1	-77	-77	-77	-77	-77	-77	-77
1092	2	-77	-77	-77	-77	-77	-77	-77	-77	-77	98	3	1	1	3	1	2	1	1	3	2	1	3	5	1	1	-77	-77	-77	-77	-77	-77	4	4	2	6	1	6	6	1	3	4	0	0	1	1	0	0	0
1093	2	-77	-77	-77	-77	-77	-77	-77	-77	-77	3	1	1	1	3	1	1	1	2	2	2	3	2	6	4	1	-77	-77	-77	-77	-77	-77	5	3	2	1	2	1	3	1	1	5	0	0	1	1	0	0	0
1094	2	-77	-77	-77	-77	-77	-77	-77	-77	-77	1	1	1	1	1	1	1	3	1	1	2	4	6	1	1	3	6	6	1	6	1	6	6	3	2	6	1	1	6	2	1	5	0	0	1	1	0	0	0
1095	2	-77	-77	-77	-77	-77	-77	-77	-77	-77	1	2	1	1	3	1	1	1	3	3	2	2	2	6	1	1	-77	-77	-77	-77	-77	-77	2	-77	2	5	2	6	6	2	2	-77	-77	-77	-77	-77	-77	-77	-77
1096	1	1	0	0	0	0	1	1	0	4	3	1	1	1	3	1	1	3	1	2	2	6	4	6	1	1	-77	-77	-77	-77	-77	-77	1	-77	2	6	1	6	6	1	1	5	0	0	0	0	1	0	0
1097	2	-77	-77	-77	-77	-77	-77	-77	-77	-77	3	3	1	1	3	3	1	1	3	3	2	1	2	6	1	1	-77	-77	-77	-77	-77	-77	5	1	1	6	1	6	6	2	3	2	-77	-77	-77	-77	-77	-77	-77
1098	1	0	0	1	0	0	0	0	0	1	1	1	1	1	3	2	2	1	1	3	2	2	1	6	1	1	-77	-77	-77	-77	-77	-77	1	-77	2	6	3	6	6	1	1	5	0	0	0	0	0	0	1
1099	2	-77	-77	-77	-77	-77	-77	-77	-77	-77	3	3	1	1	3	1	1	1	5	3	2	4	3	2	2	2	-77	-77	-77	-77	-77	-77	2	-77	2	3	2	3	4	1	1	4	0	0	1	0	0	0	0
1100	2	-77	-77	-77	-77	-77	-77	-77	-77	-77	1	3	1	1	3	1	1	1	1	3	2	2	2	6	2	1	-77	-77	-77	-77	-77	-77	2	-77	1	5	1	6	6	1	3	2	-77	-77	-77	-77	-77	-77	-77
1101	2	-77	-77	-77	-77	-77	-77	-77	-77	-77	98	98	2	1	3	98	1	1	1	3	2	3	3	5	1	1	-77	-77	-77	-77	-77	-77	2	-77	1	4	1	6	6	1	1	3	-77	-77	-77	-77	-77	-77	-77
1102	2	-77	-77	-77	-77	-77	-77	-77	-77	-77	1	2	1	1	3	1	5	1	1	3	2	3	3	6	3	1	-77	-77	-77	-77	-77	-77	1	-77	2	1	1	6	6	1	1	5	0	0	0	1	0	1	1
1103	1	0	0	0	0	0	0	0	1	2	2	1	1	1	3	2	1	1	2	3	2	1	2	6	1	1	-77	-77	-77	-77	-77	-77	1	-77	1	6	1	6	6	2	1	5	0	0	0	0	1	0	0
1104	2	-77	-77	-77	-77	-77	-77	-77	-77	-77	1	1	1	1	3	1	2	1	1	2	2	3	1	5	2	1	-77	-77	-77	-77	-77	-77	1	-77	1	6	1	3	6	2	1	1	-77	-77	-77	-77	-77	-77	-77
1105	1	0	0	1	0	0	0	0	0	1	3	3	1	1	2	2	2	1	1	3	2	4	1	5	1	1	-77	-77	-77	-77	-77	-77	2	-77	2	3	1	4	3	2	1	3	-77	-77	-77	-77	-77	-77	-77
1106	2	-77	-77	-77	-77	-77	-77	-77	-77	-77	1	3	1	1	3	1	1	1	2	3	2	6	6	1	3	2	-77	-77	-77	-77	-77	-77	6	4	2	6	1	1	6	1	2	-77	-77	-77	-77	-77	-77	-77	-77
1107	1	1	1	1	0	0	0	0	0	98	98	3	1	1	98	1	1	1	3	3	2	6	1	6	3	2	-77	-77	-77	-77	-77	-77	98	-77	2	1	98	6	6	1	1	5	1	0	0	0	0	1	0
1108	2	-77	-77	-77	-77	-77	-77	-77	-77	-77	2	2	1	3	3	1	1	1	2	2	2	3	2	2	4	2	-77	-77	-77	-77	-77	-77	1	-77	2	6	1	6	6	2	2	-77	-77	-77	-77	-77	-77	-77	-77
1109	1	1	0	0	0	0	1	1	0	1	3	3	1	1	3	1	1	1	1	2	2	5	2	3	2	1	-77	-77	-77	-77	-77	-77	2	-77	1	3	3	4	6	1	3	1	-77	-77	-77	-77	-77	-77	-77
1110	2	-77	-77	-77	-77	-77	-77	-77	-77	-77	1	1	1	1	98	1	2	1	1	3	2	4	4	5	1	1	-77	-77	-77	-77	-77	-77	1	-77	2	98	2	5	6	1	1	5	0	0	0	1	0	0	0
1111	2	-77	-77	-77	-77	-77	-77	-77	-77	-77	3	3	1	1	3	1	1	1	2	3	2	3	2	2	2	2	-77	-77	-77	-77	-77	-77	2	-77	2	4	5	5	6	2	1	5	0	0	0	1	0	0	0
1112	1	1	1	0	0	0	0	0	0	1	2	1	1	1	3	1	1	1	2	3	2	4	2	5	1	1	-77	-77	-77	-77	-77	-77	1	-77	1	6	1	6	6	1	1	2	-77	-77	-77	-77	-77	-77	-77
1113	2	-77	-77	-77	-77	-77	-77	-77	-77	-77	3	3	1	1	3	1	1	2	2	2	2	5	5	6	1	1	-77	-77	-77	-77	-77	-77	1	-77	1	6	1	6	6	1	1	3	-77	-77	-77	-77	-77	-77	-77
1114	2	-77	-77	-77	-77	-77	-77	-77	-77	-77	3	98	1	1	3	1	1	1	3	2	2	6	3	6	1	1	-77	-77	-77	-77	-77	-77	1	-77	2	6	1	6	6	2	3	4	0	0	0	0	0	0	1
1115	2	-77	-77	-77	-77	-77	-77	-77	-77	-77	98	98	98	98	98	98	1	98	3	3	1	3	5	5	98	2	-77	-77	-77	-77	-77	-77	1	-77	2	6	1	6	6	2	2	-77	-77	-77	-77	-77	-77	-77	-77
1116	2	-77	-77	-77	-77	-77	-77	-77	-77	-77	1	1	1	1	98	98	2	1	3	2	2	3	1	6	3	1	-77	-77	-77	-77	-77	-77	1	-77	2	1	2	1	6	1	1	5	1	0	0	1	0	1	0
1117	1	1	1	1	1	0	1	0	0	1	2	3	1	1	3	3	1	1	2	3	2	1	1	6	1	1	-77	-77	-77	-77	-77	-77	3	-77	2	3	1	6	6	2	1	5	0	0	0	0	1	0	0
1118	2	-77	-77	-77	-77	-77	-77	-77	-77	-77	3	3	3	1	3	3	5	1	2	3	2	3	3	5	1	1	-77	-77	-77	-77	-77	-77	3	-77	2	2	3	3	2	1	1	1	-77	-77	-77	-77	-77	-77	-77
1119	2	-77	-77	-77	-77	-77	-77	-77	-77	-77	1	1	1	1	1	98	1	1	1	2	2	4	4	4	3	1	-77	-77	-77	-77	-77	-77	1	-77	2	2	2	3	3	1	3	5	0	0	0	1	1	0	0
1120	2	-77	-77	-77	-77	-77	-77	-77	-77	-77	98	1	1	1	3	1	1	1	3	3	2	1	2	1	1	2	-77	-77	-77	-77	-77	-77	1	-77	2	1	1	98	98	1	1	5	1	0	0	1	0	0	0
1121	2	-77	-77	-77	-77	-77	-77	-77	-77	-77	1	2	1	1	3	2	1	3	5	3	2	4	2	3	1	1	-77	-77	-77	-77	-77	-77	1	-77	2	4	2	2	6	1	1	1	-77	-77	-77	-77	-77	-77	-77
1122	1	0	0	0	0	0	0	1	0	4	3	98	2	1	3	1	1	1	98	2	2	4	2	6	1	1	-77	-77	-77	-77	-77	-77	1	-77	2	2	1	1	6	2	1	5	1	0	1	0	0	0	0
1123	2	-77	-77	-77	-77	-77	-77	-77	-77	-77	1	1	1	2	3	3	1	1	3	2	1	3	1	6	3	1	-77	-77	-77	-77	-77	-77	1	-77	2	1	6	1	6	2	1	5	1	0	0	0	1	0	0
1124	2	-77	-77	-77	-77	-77	-77	-77	-77	-77	98	3	1	1	3	1	1	1	2	3	2	3	3	6	1	1	-77	-77	-77	-77	-77	-77	6	3	2	6	1	6	6	1	1	5	0	0	1	1	0	0	0
1125	2	-77	-77	-77	-77	-77	-77	-77	-77	-77	3	3	1	1	3	1	1	3	98	2	2	5	6	3	1	2	-77	-77	-77	-77	-77	-77	1	-77	2	1	1	1	6	2	3	4	0	0	0	1	0	0	0
1126	2	-77	-77	-77	-77	-77	-77	-77	-77	-77	3	3	1	1	3	3	2	1	2	3	2	3	3	2	1	2	-77	-77	-77	-77	-77	-77	1	-77	2	3	1	1	4	1	1	5	1	0	1	1	0	0	0
1127	2	-77	-77	-77	-77	-77	-77	-77	-77	-77	3	3	1	1	3	3	1	1	98	2	2	3	6	98	1	2	-77	-77	-77	-77	-77	-77	4	3	2	3	98	1	98	1	1	5	0	0	1	0	0	0	1
1128	2	-77	-77	-77	-77	-77	-77	-77	-77	-77	3	3	3	3	3	1	1	1	3	2	2	5	3	3	1	2	-77	-77	-77	-77	-77	-77	1	-77	1	6	1	6	6	1	3	2	-77	-77	-77	-77	-77	-77	-77
1129	2	-77	-77	-77	-77	-77	-77	-77	-77	-77	98	98	1	1	3	1	2	1	1	3	2	6	3	6	1	2	-77	-77	-77	-77	-77	-77	1	-77	2	2	1	1	6	2	1	5	0	1	0	1	0	0	1
1130	2	-77	-77	-77	-77	-77	-77	-77	-77	-77	2	2	1	1	3	1	1	3	1	2	2	3	5	6	2	1	-77	-77	-77	-77	-77	-77	5	3	2	6	2	5	5	1	1	5	0	0	0	1	1	0	0
1131	2	-77	-77	-77	-77	-77	-77	-77	-77	-77	2	1	1	1	2	1	2	1	1	3	2	6	6	3	1	2	-77	-77	-77	-77	-77	-77	6	3	2	6	1	6	6	1	1	5	0	0	0	1	0	0	0
1132	2	-77	-77	-77	-77	-77	-77	-77	-77	-77	3	3	1	1	3	1	2	1	98	3	2	3	5	3	1	1	-77	-77	-77	-77	-77	-77	3	-77	2	5	4	2	3	1	1	5	0	0	0	1	0	0	0
1133	2	-77	-77	-77	-77	-77	-77	-77	-77	-77	1	3	1	1	3	1	1	2	1	2	2	3	4	2	2	2	-77	-77	-77	-77	-77	-77	1	-77	2	3	1	2	6	1	1	5	0	0	0	1	0	0	0
1134	98	-77	-77	-77	-77	-77	-77	-77	-77	-77	3	3	98	1	3	3	1	1	1	3	2	5	2	4	1	1	-77	-77	-77	-77	-77	-77	1	-77	2	5	1	5	6	2	3	2	-77	-77	-77	-77	-77	-77	-77
1135	1	1	0	1	0	0	0	1	0	1	3	2	2	1	3	1	5	1	2	3	2	4	4	5	1	1	-77	-77	-77	-77	-77	-77	1	-77	2	1	4	1	6	2	1	5	0	0	1	0	0	0	0
1136	2	-77	-77	-77	-77	-77	-77	-77	-77	-77	3	3	1	2	3	1	1	1	3	3	2	2	1	1	1	1	-77	-77	-77	-77	-77	-77	5	1	1	6	1	6	6	1	3	1	-77	-77	-77	-77	-77	-77	-77
1137	2	-77	-77	-77	-77	-77	-77	-77	-77	-77	1	98	1	1	3	2	1	1	3	3	2	3	3	98	3	2	-77	-77	-77	-77	-77	-77	1	-77	2	3	1	6	6	1	1	5	0	0	1	1	0	0	0
1138	1	1	1	1	1	1	1	1	0	1	1	1	1	1	2	2	1	1	98	3	2	1	1	6	1	1	-77	-77	-77	-77	-77	-77	1	-77	2	6	1	6	6	98	1	5	0	0	0	0	0	1	0
1139	2	-77	-77	-77	-77	-77	-77	-77	-77	-77	1	3	1	1	3	1	1	2	98	3	2	6	6	5	1	1	-77	-77	-77	-77	-77	-77	1	-77	2	6	1	6	6	2	1	4	1	0	1	0	1	0	0
1140	2	-77	-77	-77	-77	-77	-77	-77	-77	-77	1	1	1	1	98	1	1	2	2	2	2	3	98	98	3	1	-77	-77	-77	-77	-77	-77	1	-77	2	1	1	1	6	1	1	5	0	0	0	1	0	0	0
1141	2	-77	-77	-77	-77	-77	-77	-77	-77	-77	3	3	1	1	3	2	1	1	1	3	2	3	3	4	4	1	-77	-77	-77	-77	-77	-77	1	-77	1	3	2	2	5	1	1	3	-77	-77	-77	-77	-77	-77	-77
1142	2	-77	-77	-77	-77	-77	-77	-77	-77	-77	2	2	1	1	3	1	2	3	3	2	2	6	4	3	2	1	-77	-77	-77	-77	-77	-77	2	-77	1	5	2	3	6	1	1	4	0	0	0	1	0	0	0
1143	1	0	0	0	0	0	0	1	0	3	3	1	1	1	3	2	1	1	3	3	2	2	1	6	1	1	-77	-77	-77	-77	-77	-77	2	-77	1	5	1	5	6	2	3	1	-77	-77	-77	-77	-77	-77	-77
1144	2	-77	-77	-77	-77	-77	-77	-77	-77	-77	1	1	1	1	1	1	4	1	2	2	2	6	2	5	1	1	-77	-77	-77	-77	-77	-77	1	-77	2	1	1	1	6	2	2	-77	-77	-77	-77	-77	-77	-77	-77
1145	2	-77	-77	-77	-77	-77	-77	-77	-77	-77	2	3	1	1	2	1	1	3	2	2	2	3	3	1	3	2	-77	-77	-77	-77	-77	-77	1	-77	1	6	1	6	4	2	3	2	-77	-77	-77	-77	-77	-77	-77
1146	1	0	0	0	0	0	1	1	0	1	3	3	1	1	3	1	1	1	98	2	2	4	3	5	6	1	-77	-77	-77	-77	-77	-77	1	-77	2	1	1	1	6	1	1	5	0	1	1	0	1	0	1
1147	1	1	0	1	0	0	1	0	0	1	3	3	1	1	3	1	1	1	3	3	2	1	1	6	1	1	-77	-77	-77	-77	-77	-77	5	1	2	6	1	6	6	1	1	1	-77	-77	-77	-77	-77	-77	-77
1148	2	-77	-77	-77	-77	-77	-77	-77	-77	-77	98	98	3	98	98	98	1	3	98	2	2	4	4	6	1	1	-77	-77	-77	-77	-77	-77	2	-77	2	1	1	1	6	2	1	5	0	0	0	0	1	0	0
1149	2	-77	-77	-77	-77	-77	-77	-77	-77	-77	98	1	1	1	3	1	1	1	2	3	2	1	3	3	2	2	-77	-77	-77	-77	-77	-77	1	-77	2	1	1	1	6	1	2	-77	-77	-77	-77	-77	-77	-77	-77
1150	2	-77	-77	-77	-77	-77	-77	-77	-77	-77	1	1	1	1	3	1	1	1	1	3	2	4	4	6	1	1	-77	-77	-77	-77	-77	-77	1	-77	2	3	1	2	3	1	1	3	-77	-77	-77	-77	-77	-77	-77
1151	2	-77	-77	-77	-77	-77	-77	-77	-77	-77	3	2	1	1	3	1	1	1	2	3	2	1	1	6	1	1	-77	-77	-77	-77	-77	-77	2	-77	1	6	1	6	6	2	1	1	-77	-77	-77	-77	-77	-77	-77
1152	2	-77	-77	-77	-77	-77	-77	-77	-77	-77	98	1	1	1	98	1	1	2	2	3	1	3	3	5	1	2	-77	-77	-77	-77	-77	-77	6	1	1	6	1	6	6	2	3	2	-77	-77	-77	-77	-77	-77	-77
1153	2	-77	-77	-77	-77	-77	-77	-77	-77	-77	3	1	1	1	3	3	1	2	1	2	2	4	4	1	1	98	-77	-77	-77	-77	-77	-77	2	-77	2	6	1	6	6	2	1	4	1	0	1	1	0	0	0
1154	2	-77	-77	-77	-77	-77	-77	-77	-77	-77	3	3	1	98	98	1	1	1	1	2	1	6	3	98	1	1	-77	-77	-77	-77	-77	-77	1	-77	2	6	1	5	6	1	1	5	0	0	0	1	0	0	1
1155	1	1	1	1	0	0	1	0	0	2	98	3	1	1	3	3	1	1	4	3	2	3	2	6	1	1	-77	-77	-77	-77	-77	-77	5	1	1	6	1	6	6	1	1	1	-77	-77	-77	-77	-77	-77	-77
1156	1	0	0	0	0	0	1	1	0	1	1	98	1	1	3	1	2	1	3	2	2	5	4	1	1	1	-77	-77	-77	-77	-77	-77	1	-77	2	2	1	3	6	1	1	3	-77	-77	-77	-77	-77	-77	-77
1157	1	1	0	0	0	0	0	0	0	5	98	98	1	1	2	1	5	98	1	2	1	6	4	4	2	3	3	6	1	5	1	1	1	-77	2	3	1	1	6	1	3	5	0	0	1	1	0	1	0
1158	2	-77	-77	-77	-77	-77	-77	-77	-77	-77	1	3	1	1	3	1	1	1	3	3	2	3	2	6	1	1	-77	-77	-77	-77	-77	-77	2	-77	2	6	1	4	6	1	1	5	0	1	0	1	0	0	0
1159	2	-77	-77	-77	-77	-77	-77	-77	-77	-77	1	3	3	3	3	1	1	1	1	2	2	5	5	1	2	2	-77	-77	-77	-77	-77	-77	1	-77	2	1	1	1	98	1	1	5	0	0	0	0	0	1	1
1160	2	-77	-77	-77	-77	-77	-77	-77	-77	-77	2	1	1	1	2	1	1	3	1	2	2	5	4	3	2	1	-77	-77	-77	-77	-77	-77	1	-77	2	1	1	6	4	2	1	5	0	0	0	1	0	0	0
1161	2	-77	-77	-77	-77	-77	-77	-77	-77	-77	1	2	1	1	3	1	1	1	2	3	2	2	2	5	1	1	-77	-77	-77	-77	-77	-77	3	-77	1	6	1	6	6	1	3	3	-77	-77	-77	-77	-77	-77	-77
1162	1	1	0	0	0	0	0	0	0	2	2	2	1	1	2	1	1	1	98	2	2	4	4	1	1	2	-77	-77	-77	-77	-77	-77	3	-77	1	6	1	6	6	1	3	3	-77	-77	-77	-77	-77	-77	-77
1163	2	-77	-77	-77	-77	-77	-77	-77	-77	-77	1	3	1	1	3	1	1	1	3	3	2	5	4	1	1	2	-77	-77	-77	-77	-77	-77	1	-77	2	1	1	1	98	1	2	-77	-77	-77	-77	-77	-77	-77	-77
1164	1	1	1	1	1	1	1	1	0	1	1	3	1	1	3	1	1	1	3	98	2	1	1	6	1	1	-77	-77	-77	-77	-77	-77	1	-77	1	1	1	6	6	1	3	2	-77	-77	-77	-77	-77	-77	-77
1165	2	-77	-77	-77	-77	-77	-77	-77	-77	-77	1	1	98	98	1	3	1	3	98	2	1	3	6	4	4	3	3	6	3	6	6	1	1	-77	2	3	1	3	6	1	1	5	0	0	0	1	0	0	0
1166	2	-77	-77	-77	-77	-77	-77	-77	-77	-77	2	1	1	1	3	1	2	1	1	3	2	3	3	3	1	1	-77	-77	-77	-77	-77	-77	1	-77	2	6	1	6	6	1	1	5	0	0	0	1	0	0	0
1167	2	-77	-77	-77	-77	-77	-77	-77	-77	-77	2	2	1	1	2	1	1	1	1	3	2	5	5	3	2	2	-77	-77	-77	-77	-77	-77	1	-77	2	3	2	1	6	1	3	4	1	0	1	1	0	0	1
1168	2	-77	-77	-77	-77	-77	-77	-77	-77	-77	98	3	1	98	1	98	1	3	2	2	1	3	1	2	1	2	-77	-77	-77	-77	-77	-77	6	3	2	1	1	1	6	1	1	5	1	0	1	1	1	1	0
1169	1	1	0	1	0	0	0	0	0	1	3	3	1	1	3	3	1	1	1	3	2	4	2	6	1	1	-77	-77	-77	-77	-77	-77	1	-77	1	6	1	6	6	2	1	4	0	0	0	0	0	0	1
1170	1	0	0	0	0	0	1	1	0	1	1	3	1	1	3	1	1	1	3	3	2	2	3	6	1	2	-77	-77	-77	-77	-77	-77	1	-77	2	2	1	2	6	2	3	1	-77	-77	-77	-77	-77	-77	-77
1171	2	-77	-77	-77	-77	-77	-77	-77	-77	-77	1	2	1	1	2	1	1	1	3	3	2	4	2	4	1	2	-77	-77	-77	-77	-77	-77	1	-77	2	2	1	2	5	1	1	2	-77	-77	-77	-77	-77	-77	-77
1172	2	-77	-77	-77	-77	-77	-77	-77	-77	-77	1	1	98	98	1	1	1	3	1	2	98	6	6	1	1	4	1	6	1	1	1	1	98	-77	2	1	1	1	98	1	2	-77	-77	-77	-77	-77	-77	-77	-77
1173	2	-77	-77	-77	-77	-77	-77	-77	-77	-77	1	98	1	1	98	1	2	2	2	3	2	3	1	2	1	1	-77	-77	-77	-77	-77	-77	2	-77	2	5	1	6	6	2	3	3	-77	-77	-77	-77	-77	-77	-77
1174	2	-77	-77	-77	-77	-77	-77	-77	-77	-77	2	2	1	1	2	1	1	1	2	3	2	1	2	5	1	1	-77	-77	-77	-77	-77	-77	2	-77	1	5	1	6	5	1	3	1	-77	-77	-77	-77	-77	-77	-77
1175	2	-77	-77	-77	-77	-77	-77	-77	-77	-77	1	98	1	1	98	1	1	1	1	3	2	3	1	1	1	1	-77	-77	-77	-77	-77	-77	1	-77	2	1	1	1	6	2	2	-77	-77	-77	-77	-77	-77	-77	-77
1176	2	-77	-77	-77	-77	-77	-77	-77	-77	-77	1	3	1	1	3	2	1	1	2	3	2	3	3	6	1	1	-77	-77	-77	-77	-77	-77	1	-77	1	6	1	6	6	2	3	2	-77	-77	-77	-77	-77	-77	-77
1177	2	-77	-77	-77	-77	-77	-77	-77	-77	-77	2	2	1	1	3	1	1	3	2	2	2	3	3	6	1	1	-77	-77	-77	-77	-77	-77	1	-77	2	5	1	1	6	2	1	3	-77	-77	-77	-77	-77	-77	-77
1178	2	-77	-77	-77	-77	-77	-77	-77	-77	-77	1	1	1	1	1	1	1	3	98	3	2	6	5	4	1	1	-77	-77	-77	-77	-77	-77	1	-77	2	1	98	1	6	1	1	5	0	0	0	1	0	1	0
1179	2	-77	-77	-77	-77	-77	-77	-77	-77	-77	1	1	2	1	1	2	1	1	2	3	2	1	5	6	6	3	6	6	6	6	6	3	2	-77	2	2	1	3	6	1	2	-77	-77	-77	-77	-77	-77	-77	-77
1180	2	-77	-77	-77	-77	-77	-77	-77	-77	-77	98	98	98	98	98	98	2	98	98	98	98	1	4	3	4	2	-77	-77	-77	-77	-77	-77	1	-77	2	1	1	1	1	2	1	5	0	0	0	0	1	1	0
1181	1	1	0	0	0	0	0	0	0	2	1	1	1	1	2	1	1	3	1	2	2	4	2	6	1	1	-77	-77	-77	-77	-77	-77	1	-77	2	6	1	6	6	2	1	5	0	0	1	1	1	0	0
1182	1	1	0	0	0	0	0	1	0	2	3	2	1	1	3	1	1	1	3	3	2	1	1	6	1	1	-77	-77	-77	-77	-77	-77	4	1	1	6	1	6	6	2	3	1	-77	-77	-77	-77	-77	-77	-77
1183	1	1	1	1	1	0	1	1	0	3	3	3	1	2	3	1	1	1	1	2	2	2	2	6	1	1	-77	-77	-77	-77	-77	-77	1	-77	1	6	1	6	6	1	3	1	-77	-77	-77	-77	-77	-77	-77
1184	1	1	1	1	0	0	1	1	0	2	2	3	98	1	3	3	1	3	2	2	2	3	2	4	1	1	-77	-77	-77	-77	-77	-77	2	-77	2	3	2	3	3	2	3	1	-77	-77	-77	-77	-77	-77	-77
1185	2	-77	-77	-77	-77	-77	-77	-77	-77	-77	1	3	1	1	3	98	1	1	2	3	2	4	3	6	1	1	-77	-77	-77	-77	-77	-77	1	-77	1	6	1	6	6	2	1	5	0	0	0	0	0	0	0
1186	1	1	0	0	0	1	0	0	0	3	3	2	2	1	3	2	1	3	2	2	2	3	2	6	1	1	-77	-77	-77	-77	-77	-77	1	-77	1	6	1	6	6	2	1	1	-77	-77	-77	-77	-77	-77	-77
1187	2	-77	-77	-77	-77	-77	-77	-77	-77	-77	3	3	1	1	3	1	1	1	2	3	1	6	3	3	3	1	-77	-77	-77	-77	-77	-77	2	-77	1	2	1	5	5	1	3	5	0	0	0	0	0	0	1
1188	2	-77	-77	-77	-77	-77	-77	-77	-77	-77	1	1	1	1	2	1	1	1	3	2	2	1	3	6	2	2	-77	-77	-77	-77	-77	-77	1	-77	2	5	1	4	5	2	2	-77	-77	-77	-77	-77	-77	-77	-77
1189	2	-77	-77	-77	-77	-77	-77	-77	-77	-77	3	1	3	98	3	1	1	1	3	2	2	3	3	1	1	1	-77	-77	-77	-77	-77	-77	1	-77	2	1	1	1	5	1	2	-77	-77	-77	-77	-77	-77	-77	-77
1190	2	-77	-77	-77	-77	-77	-77	-77	-77	-77	1	1	1	1	1	3	6	2	2	2	2	3	6	6	1	1	-77	-77	-77	-77	-77	-77	1	-77	2	1	6	6	6	1	2	-77	-77	-77	-77	-77	-77	-77	-77
1191	2	-77	-77	-77	-77	-77	-77	-77	-77	-77	1	2	1	98	3	1	2	3	1	2	98	6	6	1	1	2	-77	-77	-77	-77	-77	-77	1	-77	2	5	1	4	6	2	1	5	0	0	1	1	0	0	0
1192	1	1	0	0	1	0	1	0	0	2	1	98	1	1	3	3	1	1	98	3	2	1	2	6	1	1	-77	-77	-77	-77	-77	-77	1	-77	2	1	1	1	6	2	3	3	-77	-77	-77	-77	-77	-77	-77
1193	2	-77	-77	-77	-77	-77	-77	-77	-77	-77	3	3	1	1	3	1	1	3	1	2	2	4	2	6	1	1	-77	-77	-77	-77	-77	-77	1	-77	2	6	1	6	6	1	3	4	1	1	1	1	0	0	0
1194	2	-77	-77	-77	-77	-77	-77	-77	-77	-77	1	3	1	1	3	1	1	1	2	2	2	2	1	6	1	1	-77	-77	-77	-77	-77	-77	2	-77	2	6	1	6	6	1	1	2	-77	-77	-77	-77	-77	-77	-77
1195	2	-77	-77	-77	-77	-77	-77	-77	-77	-77	2	1	1	1	1	1	1	3	2	3	2	2	1	1	1	1	-77	-77	-77	-77	-77	-77	1	-77	2	3	1	6	6	2	1	5	0	0	0	1	1	0	0
1196	2	-77	-77	-77	-77	-77	-77	-77	-77	-77	1	1	1	1	1	1	2	1	1	2	2	6	3	3	2	1	-77	-77	-77	-77	-77	-77	1	-77	2	3	1	6	6	2	2	-77	-77	-77	-77	-77	-77	-77	-77
1197	2	-77	-77	-77	-77	-77	-77	-77	-77	-77	2	2	1	1	2	1	1	3	3	3	2	2	1	4	1	1	-77	-77	-77	-77	-77	-77	3	-77	2	2	2	2	5	1	3	1	-77	-77	-77	-77	-77	-77	-77
1198	1	1	0	0	0	1	0	0	0	2	1	3	1	1	3	1	1	1	3	3	2	5	1	6	1	2	-77	-77	-77	-77	-77	-77	1	-77	2	6	1	6	6	1	3	5	0	0	0	1	0	0	0
1199	2	-77	-77	-77	-77	-77	-77	-77	-77	-77	2	1	1	1	1	1	1	1	3	2	2	4	3	1	1	1	-77	-77	-77	-77	-77	-77	2	-77	2	2	1	3	3	2	3	5	0	0	0	0	0	0	1
1200	1	1	0	1	0	0	0	0	0	5	3	98	1	98	3	98	1	98	1	2	2	4	4	3	1	1	-77	-77	-77	-77	-77	-77	1	-77	2	1	1	1	6	2	1	5	1	0	0	0	0	0	0
1201	2	-77	-77	-77	-77	-77	-77	-77	-77	-77	1	3	1	1	3	1	1	1	3	3	1	2	2	6	2	1	-77	-77	-77	-77	-77	-77	1	-77	1	2	5	2	6	1	3	5	1	0	1	0	0	0	0
1202	1	0	1	1	1	1	1	0	0	3	3	3	1	1	3	1	1	3	1	3	2	3	3	3	1	1	-77	-77	-77	-77	-77	-77	1	-77	2	1	1	1	6	2	1	1	-77	-77	-77	-77	-77	-77	-77
1203	2	-77	-77	-77	-77	-77	-77	-77	-77	-77	1	3	1	1	3	1	2	1	1	2	2	5	5	2	3	3	6	5	1	4	2	6	2	-77	2	6	1	6	6	1	1	5	0	0	1	1	0	0	1
1204	2	-77	-77	-77	-77	-77	-77	-77	-77	-77	1	3	1	1	3	1	1	1	1	2	1	3	3	1	1	1	-77	-77	-77	-77	-77	-77	1	-77	2	1	1	6	6	2	1	5	0	0	0	0	1	0	0
1205	2	-77	-77	-77	-77	-77	-77	-77	-77	-77	3	3	3	1	3	98	5	3	1	3	2	2	2	6	1	3	6	5	4	6	5	5	1	-77	2	5	1	3	6	1	1	4	0	0	1	1	1	0	0
1206	2	-77	-77	-77	-77	-77	-77	-77	-77	-77	2	1	1	1	3	2	1	1	3	3	2	1	1	6	1	1	-77	-77	-77	-77	-77	-77	2	-77	1	6	1	6	6	1	3	1	-77	-77	-77	-77	-77	-77	-77
1207	2	-77	-77	-77	-77	-77	-77	-77	-77	-77	1	1	1	1	2	1	2	2	2	2	2	3	5	1	3	2	-77	-77	-77	-77	-77	-77	1	-77	2	3	1	3	5	2	3	5	0	0	0	1	0	1	0
1208	2	-77	-77	-77	-77	-77	-77	-77	-77	-77	1	1	1	1	1	1	2	3	2	2	1	6	2	2	1	1	-77	-77	-77	-77	-77	-77	6	4	2	2	1	4	6	1	3	3	-77	-77	-77	-77	-77	-77	-77
1209	2	-77	-77	-77	-77	-77	-77	-77	-77	-77	1	3	1	1	3	1	2	1	1	2	2	4	3	6	1	1	-77	-77	-77	-77	-77	-77	2	-77	1	3	3	3	5	1	1	5	0	0	1	1	0	0	0
1210	2	-77	-77	-77	-77	-77	-77	-77	-77	-77	98	3	1	1	3	1	2	3	98	2	2	6	5	1	2	3	6	6	2	4	1	6	1	-77	2	2	1	1	6	2	1	5	0	0	0	1	0	0	0
1211	1	1	0	1	0	0	0	0	0	2	2	2	1	1	2	2	1	1	2	2	1	5	5	1	3	3	6	6	2	5	2	4	2	-77	2	3	1	1	5	1	1	5	1	0	0	1	0	0	0
1212	2	-77	-77	-77	-77	-77	-77	-77	-77	-77	1	2	1	1	2	2	2	1	1	3	2	4	2	6	1	1	-77	-77	-77	-77	-77	-77	1	-77	2	6	1	6	6	1	3	4	0	0	0	1	0	0	0
1213	1	1	0	1	1	0	1	1	0	2	3	3	98	1	3	1	1	1	1	3	2	2	2	6	1	1	-77	-77	-77	-77	-77	-77	3	-77	2	3	6	3	6	2	1	5	0	0	1	0	1	0	0
1214	1	1	1	1	0	0	1	0	0	2	1	3	1	1	3	1	1	1	3	2	2	5	5	6	1	1	-77	-77	-77	-77	-77	-77	1	-77	1	6	1	5	4	1	1	4	0	0	1	0	0	0	0
1215	1	1	1	0	0	0	1	0	0	2	3	3	1	1	3	98	1	1	1	3	2	1	1	4	1	1	-77	-77	-77	-77	-77	-77	2	-77	1	6	1	6	6	2	3	1	-77	-77	-77	-77	-77	-77	-77
1216	2	-77	-77	-77	-77	-77	-77	-77	-77	-77	1	2	1	1	1	1	1	2	1	3	2	3	2	1	1	1	-77	-77	-77	-77	-77	-77	1	-77	2	98	3	1	2	1	1	5	1	0	0	0	0	0	1
1217	1	1	0	0	0	0	1	1	0	2	1	2	1	2	3	2	6	1	2	3	2	4	3	6	1	1	-77	-77	-77	-77	-77	-77	2	-77	1	6	1	5	6	2	3	1	-77	-77	-77	-77	-77	-77	-77
1218	2	-77	-77	-77	-77	-77	-77	-77	-77	-77	1	2	1	1	3	1	1	1	2	3	2	4	2	6	1	1	-77	-77	-77	-77	-77	-77	1	-77	2	2	1	2	6	2	1	5	0	0	1	1	0	0	0
1219	1	1	0	0	0	0	0	1	0	1	3	3	1	1	3	1	1	1	2	3	2	2	2	6	1	1	-77	-77	-77	-77	-77	-77	2	-77	1	6	1	5	6	2	1	1	-77	-77	-77	-77	-77	-77	-77
1220	1	1	1	1	0	0	1	1	0	1	2	2	1	1	3	1	1	1	98	3	2	3	4	6	2	1	-77	-77	-77	-77	-77	-77	1	-77	2	5	98	2	6	2	3	4	0	0	1	1	0	0	0
1221	2	-77	-77	-77	-77	-77	-77	-77	-77	-77	2	1	1	1	2	1	2	3	1	2	2	6	6	5	4	1	-77	-77	-77	-77	-77	-77	1	-77	2	6	1	6	6	1	1	5	0	0	0	1	0	0	0
1222	2	-77	-77	-77	-77	-77	-77	-77	-77	-77	2	2	2	3	1	98	2	1	1	3	2	2	3	6	3	1	-77	-77	-77	-77	-77	-77	2	-77	2	1	1	1	6	1	1	4	0	0	1	0	1	0	0
1223	1	0	0	1	1	1	1	1	0	1	3	3	3	1	3	3	1	1	2	3	2	1	1	6	1	1	-77	-77	-77	-77	-77	-77	4	1	1	2	1	6	6	2	3	5	0	0	0	0	1	0	0
1224	2	-77	-77	-77	-77	-77	-77	-77	-77	-77	1	3	1	1	2	1	1	2	98	2	2	3	4	4	2	1	-77	-77	-77	-77	-77	-77	2	-77	2	3	1	4	6	1	1	5	0	0	1	0	0	0	1
1225	1	1	0	1	0	0	0	0	0	2	1	2	1	1	3	1	1	1	1	3	2	3	1	6	1	1	-77	-77	-77	-77	-77	-77	1	-77	2	1	98	1	6	1	3	1	-77	-77	-77	-77	-77	-77	-77
1226	2	-77	-77	-77	-77	-77	-77	-77	-77	-77	2	1	2	2	1	1	1	1	3	2	2	4	4	4	3	2	-77	-77	-77	-77	-77	-77	1	-77	2	1	1	1	6	2	1	5	1	0	0	0	0	0	0
1227	2	-77	-77	-77	-77	-77	-77	-77	-77	-77	3	1	1	1	3	1	1	2	1	2	2	3	6	2	2	2	-77	-77	-77	-77	-77	-77	1	-77	2	5	1	1	6	1	1	4	0	0	1	1	0	0	0
1228	2	-77	-77	-77	-77	-77	-77	-77	-77	-77	1	3	3	1	2	1	2	1	2	3	2	3	3	3	1	1	-77	-77	-77	-77	-77	-77	1	-77	2	2	1	3	5	1	1	5	1	0	1	1	0	0	0
1229	2	-77	-77	-77	-77	-77	-77	-77	-77	-77	2	2	1	1	3	2	1	1	98	3	2	3	2	5	1	3	6	6	3	5	2	4	1	-77	2	5	2	6	6	2	1	5	0	0	0	1	0	0	0
1230	1	1	1	1	0	0	1	1	0	2	1	1	1	1	3	1	1	1	2	2	2	6	2	6	1	1	-77	-77	-77	-77	-77	-77	6	3	2	6	1	6	6	1	1	5	1	0	1	0	1	0	0
1231	2	-77	-77	-77	-77	-77	-77	-77	-77	-77	1	3	1	2	3	1	1	1	2	2	2	2	3	6	1	1	-77	-77	-77	-77	-77	-77	1	-77	2	6	1	6	6	2	1	4	0	0	1	1	0	0	0
1232	2	-77	-77	-77	-77	-77	-77	-77	-77	-77	3	3	3	1	3	2	1	1	1	3	2	3	4	4	3	1	-77	-77	-77	-77	-77	-77	2	-77	2	6	1	6	6	1	1	5	0	0	1	1	0	0	0
1233	2	-77	-77	-77	-77	-77	-77	-77	-77	-77	1	1	3	1	1	1	1	3	1	2	1	6	5	5	2	2	-77	-77	-77	-77	-77	-77	1	-77	2	1	1	6	3	2	1	5	0	0	1	1	0	0	0
1234	1	1	1	1	1	0	1	1	0	1	2	2	1	1	2	1	1	1	3	3	2	2	1	6	1	1	-77	-77	-77	-77	-77	-77	5	1	1	6	1	6	6	1	3	1	-77	-77	-77	-77	-77	-77	-77
1235	2	-77	-77	-77	-77	-77	-77	-77	-77	-77	1	1	1	2	3	2	1	3	1	2	2	6	3	2	3	2	-77	-77	-77	-77	-77	-77	1	-77	2	1	1	1	6	1	1	5	0	0	1	1	0	0	0
1236	2	-77	-77	-77	-77	-77	-77	-77	-77	-77	2	2	1	1	2	1	1	1	3	3	2	2	1	6	1	1	-77	-77	-77	-77	-77	-77	3	-77	2	6	1	6	6	2	1	5	0	0	0	0	1	0	1
1237	2	-77	-77	-77	-77	-77	-77	-77	-77	-77	2	3	1	1	3	1	1	1	3	3	2	2	3	6	1	1	-77	-77	-77	-77	-77	-77	1	-77	2	6	1	5	6	2	1	5	0	0	0	1	1	0	0
1238	2	-77	-77	-77	-77	-77	-77	-77	-77	-77	2	2	1	1	2	1	1	2	1	3	2	2	3	6	2	1	-77	-77	-77	-77	-77	-77	2	-77	2	3	1	3	5	2	1	3	-77	-77	-77	-77	-77	-77	-77
1239	2	-77	-77	-77	-77	-77	-77	-77	-77	-77	1	2	1	1	2	1	2	3	2	2	2	3	4	3	1	2	-77	-77	-77	-77	-77	-77	1	-77	2	3	1	2	2	1	1	5	1	0	1	1	0	0	0
1240	1	1	0	0	0	0	1	0	0	3	98	2	2	2	3	1	1	1	2	2	2	6	3	98	1	1	-77	-77	-77	-77	-77	-77	1	-77	2	3	1	3	6	1	1	5	0	0	1	1	0	0	0
1241	1	1	1	0	0	0	1	0	0	2	1	2	1	1	2	2	1	1	1	2	2	2	3	6	1	1	-77	-77	-77	-77	-77	-77	1	-77	1	6	1	5	6	1	3	3	-77	-77	-77	-77	-77	-77	-77
1242	1	0	0	1	0	0	0	1	0	1	2	3	2	1	2	3	1	1	3	3	2	2	1	5	1	1	-77	-77	-77	-77	-77	-77	1	-77	2	1	1	1	6	2	1	3	-77	-77	-77	-77	-77	-77	-77
1243	2	-77	-77	-77	-77	-77	-77	-77	-77	-77	98	98	98	98	98	98	3	98	1	2	2	3	3	3	5	4	6	3	1	5	1	3	3	-77	2	1	3	1	6	1	2	-77	-77	-77	-77	-77	-77	-77	-77
1244	2	-77	-77	-77	-77	-77	-77	-77	-77	-77	1	2	1	1	1	2	1	1	2	3	2	2	2	5	1	1	-77	-77	-77	-77	-77	-77	2	-77	1	6	1	6	6	1	3	2	-77	-77	-77	-77	-77	-77	-77
1245	2	-77	-77	-77	-77	-77	-77	-77	-77	-77	1	3	1	1	3	1	1	3	3	3	2	5	4	6	1	2	-77	-77	-77	-77	-77	-77	1	-77	2	6	1	3	5	1	1	3	-77	-77	-77	-77	-77	-77	-77
1246	2	-77	-77	-77	-77	-77	-77	-77	-77	-77	98	2	1	1	3	1	1	3	2	2	2	6	6	1	1	2	-77	-77	-77	-77	-77	-77	1	-77	2	3	1	1	1	1	2	-77	-77	-77	-77	-77	-77	-77	-77
1247	2	-77	-77	-77	-77	-77	-77	-77	-77	-77	1	1	1	1	1	1	1	1	3	3	2	3	2	6	1	1	-77	-77	-77	-77	-77	-77	1	-77	2	6	1	6	6	1	1	5	0	0	1	1	0	0	0
1248	2	-77	-77	-77	-77	-77	-77	-77	-77	-77	3	3	3	1	3	3	1	1	2	2	2	3	4	5	1	1	-77	-77	-77	-77	-77	-77	2	-77	2	3	1	1	5	2	3	4	1	1	1	0	0	0	0
1249	2	-77	-77	-77	-77	-77	-77	-77	-77	-77	3	1	1	1	3	1	1	1	3	3	2	2	3	6	1	1	-77	-77	-77	-77	-77	-77	2	-77	1	5	2	6	5	1	1	3	-77	-77	-77	-77	-77	-77	-77
1250	2	-77	-77	-77	-77	-77	-77	-77	-77	-77	3	1	1	1	1	98	1	1	3	3	2	3	3	5	1	2	-77	-77	-77	-77	-77	-77	1	-77	2	6	2	1	6	1	1	5	0	0	0	1	0	0	0
1251	1	1	0	0	0	0	0	0	0	1	3	3	1	1	3	1	5	1	2	2	2	4	4	2	2	1	-77	-77	-77	-77	-77	-77	2	-77	2	5	1	2	5	1	1	5	0	0	0	1	0	0	0
1252	2	-77	-77	-77	-77	-77	-77	-77	-77	-77	2	2	1	1	2	2	1	3	1	2	2	3	3	3	2	2	-77	-77	-77	-77	-77	-77	1	-77	2	3	2	5	5	1	1	5	1	0	0	0	0	0	0
1253	2	-77	-77	-77	-77	-77	-77	-77	-77	-77	3	3	1	1	3	1	1	1	2	3	2	3	3	2	1	1	-77	-77	-77	-77	-77	-77	2	-77	2	4	2	2	5	1	1	5	0	0	1	1	0	0	0
1254	2	-77	-77	-77	-77	-77	-77	-77	-77	-77	1	3	3	1	3	2	2	1	2	2	2	3	5	6	1	3	5	6	3	3	3	5	1	-77	2	6	1	2	6	2	1	5	0	0	0	1	0	0	0
1255	1	1	1	0	0	0	0	0	0	3	1	3	1	1	3	3	1	1	1	3	2	2	5	2	1	2	-77	-77	-77	-77	-77	-77	1	-77	1	6	1	6	6	1	3	2	-77	-77	-77	-77	-77	-77	-77
1256	2	-77	-77	-77	-77	-77	-77	-77	-77	-77	1	1	1	1	1	1	1	1	98	2	2	1	3	3	1	2	-77	-77	-77	-77	-77	-77	2	-77	2	1	1	2	5	1	1	5	0	0	0	1	0	0	0
1257	2	-77	-77	-77	-77	-77	-77	-77	-77	-77	1	3	1	1	3	1	2	1	2	3	2	5	6	1	1	2	-77	-77	-77	-77	-77	-77	1	-77	2	6	1	6	6	2	1	5	1	0	0	1	0	0	0
1258	1	1	0	1	0	0	0	0	0	4	1	1	1	1	1	1	2	2	3	3	2	4	4	6	1	1	-77	-77	-77	-77	-77	-77	1	-77	2	6	1	2	6	2	2	-77	-77	-77	-77	-77	-77	-77	-77
1259	2	-77	-77	-77	-77	-77	-77	-77	-77	-77	1	2	1	1	1	2	5	1	98	1	2	4	5	3	1	1	-77	-77	-77	-77	-77	-77	1	-77	2	2	1	2	6	1	1	5	0	0	1	1	0	0	0
1260	2	-77	-77	-77	-77	-77	-77	-77	-77	-77	2	2	1	1	2	1	2	3	2	2	2	4	3	6	1	2	-77	-77	-77	-77	-77	-77	1	-77	2	98	98	1	1	1	3	2	-77	-77	-77	-77	-77	-77	-77
1261	2	-77	-77	-77	-77	-77	-77	-77	-77	-77	1	1	1	1	2	1	1	3	1	2	2	3	3	1	3	1	-77	-77	-77	-77	-77	-77	2	-77	2	2	1	3	1	1	1	5	0	0	1	1	0	0	0
1262	1	0	0	0	0	0	1	0	0	3	1	2	2	3	98	98	2	5	1	3	2	1	2	6	1	1	-77	-77	-77	-77	-77	-77	2	-77	2	6	1	6	6	2	1	5	0	0	0	0	0	0	0
1263	1	0	0	0	0	0	0	1	0	3	3	3	1	1	3	1	1	1	1	3	2	3	3	6	1	1	-77	-77	-77	-77	-77	-77	1	-77	1	6	1	6	6	1	1	1	-77	-77	-77	-77	-77	-77	-77
1264	2	-77	-77	-77	-77	-77	-77	-77	-77	-77	3	3	1	1	3	1	1	3	1	2	2	3	3	4	1	2	-77	-77	-77	-77	-77	-77	1	-77	2	5	1	2	5	1	3	3	-77	-77	-77	-77	-77	-77	-77
1265	2	-77	-77	-77	-77	-77	-77	-77	-77	-77	1	3	1	1	3	3	1	1	3	3	2	3	1	5	1	1	-77	-77	-77	-77	-77	-77	1	-77	2	4	1	3	6	1	1	5	0	0	0	1	1	0	0
1266	2	-77	-77	-77	-77	-77	-77	-77	-77	-77	3	1	1	1	3	98	1	1	3	3	2	1	2	6	1	1	-77	-77	-77	-77	-77	-77	1	-77	2	6	1	6	6	1	1	5	1	0	1	1	0	0	0
1267	2	-77	-77	-77	-77	-77	-77	-77	-77	-77	3	3	1	1	3	98	5	1	1	3	2	2	2	1	1	1	-77	-77	-77	-77	-77	-77	1	-77	2	5	1	3	4	2	1	4	0	0	1	1	0	0	0
1268	1	0	1	1	0	0	0	1	0	2	3	1	1	1	3	3	5	3	2	3	2	5	3	3	1	2	-77	-77	-77	-77	-77	-77	1	-77	2	3	1	3	6	2	1	2	-77	-77	-77	-77	-77	-77	-77
1269	2	-77	-77	-77	-77	-77	-77	-77	-77	-77	2	3	2	1	3	2	1	1	3	3	2	2	2	2	2	1	-77	-77	-77	-77	-77	-77	1	-77	2	6	1	6	6	1	2	-77	-77	-77	-77	-77	-77	-77	-77
1270	2	-77	-77	-77	-77	-77	-77	-77	-77	-77	1	1	1	1	2	98	1	1	1	3	2	3	2	3	1	2	-77	-77	-77	-77	-77	-77	1	-77	2	3	1	1	3	1	1	5	0	0	0	1	0	0	0
1271	2	-77	-77	-77	-77	-77	-77	-77	-77	-77	2	1	1	1	2	1	1	1	3	2	2	3	1	6	1	1	-77	-77	-77	-77	-77	-77	1	-77	2	6	1	4	6	2	1	3	-77	-77	-77	-77	-77	-77	-77
1272	2	-77	-77	-77	-77	-77	-77	-77	-77	-77	2	3	1	1	3	2	1	1	1	3	2	3	5	1	1	2	-77	-77	-77	-77	-77	-77	1	-77	2	98	98	98	98	1	1	3	-77	-77	-77	-77	-77	-77	-77
1273	2	-77	-77	-77	-77	-77	-77	-77	-77	-77	3	1	1	1	3	1	2	2	1	3	2	5	3	6	1	1	-77	-77	-77	-77	-77	-77	1	-77	2	6	1	2	2	1	2	-77	-77	-77	-77	-77	-77	-77	-77
1274	2	-77	-77	-77	-77	-77	-77	-77	-77	-77	2	3	2	1	2	3	1	3	1	3	2	3	3	1	1	2	-77	-77	-77	-77	-77	-77	1	-77	2	3	1	5	6	2	1	5	0	0	1	1	0	0	0
1275	2	-77	-77	-77	-77	-77	-77	-77	-77	-77	1	3	1	3	1	3	1	3	2	3	98	3	6	3	6	1	-77	-77	-77	-77	-77	-77	5	2	2	2	1	1	6	2	1	5	0	0	0	0	1	1	0
1276	2	-77	-77	-77	-77	-77	-77	-77	-77	-77	1	3	1	1	3	3	2	1	2	2	1	5	5	3	2	2	-77	-77	-77	-77	-77	-77	1	-77	2	5	1	6	6	1	3	5	0	0	0	1	0	0	0
1277	1	0	0	1	0	1	1	1	0	2	1	1	1	1	1	1	1	1	2	3	2	1	1	6	1	1	-77	-77	-77	-77	-77	-77	1	-77	2	1	1	6	6	2	3	5	0	0	0	0	1	1	1
1278	1	0	1	1	0	0	0	0	0	5	3	3	1	1	3	1	1	1	2	2	2	4	4	6	3	2	-77	-77	-77	-77	-77	-77	1	-77	2	3	1	3	6	2	1	4	0	0	1	0	0	0	0
1279	2	-77	-77	-77	-77	-77	-77	-77	-77	-77	1	2	1	1	2	2	1	1	3	3	2	2	3	5	1	1	-77	-77	-77	-77	-77	-77	1	-77	2	6	1	6	6	2	1	5	1	0	1	0	0	0	0
1280	2	-77	-77	-77	-77	-77	-77	-77	-77	-77	1	1	1	1	1	1	1	1	1	2	2	2	2	1	1	1	-77	-77	-77	-77	-77	-77	1	-77	2	2	1	6	6	2	1	1	-77	-77	-77	-77	-77	-77	-77
1281	2	-77	-77	-77	-77	-77	-77	-77	-77	-77	3	2	2	1	3	1	2	1	2	2	2	3	2	3	1	2	-77	-77	-77	-77	-77	-77	1	-77	2	6	1	2	4	2	1	5	0	0	0	1	0	0	0
1282	2	-77	-77	-77	-77	-77	-77	-77	-77	-77	2	1	1	1	3	1	1	3	1	2	2	5	5	6	2	1	-77	-77	-77	-77	-77	-77	1	-77	2	6	1	3	6	1	3	2	-77	-77	-77	-77	-77	-77	-77
1283	2	-77	-77	-77	-77	-77	-77	-77	-77	-77	2	1	1	1	3	1	1	1	1	3	2	3	4	3	1	2	-77	-77	-77	-77	-77	-77	1	-77	2	6	1	3	3	1	1	5	0	0	0	1	0	0	1
1284	1	1	1	0	0	0	1	0	0	4	1	1	2	1	3	2	1	1	1	2	2	5	3	2	1	1	-77	-77	-77	-77	-77	-77	2	-77	2	3	1	3	6	1	1	5	0	0	1	1	0	0	0
1285	2	-77	-77	-77	-77	-77	-77	-77	-77	-77	2	1	1	1	3	1	1	1	1	3	2	3	3	6	1	1	-77	-77	-77	-77	-77	-77	1	-77	1	3	1	3	6	1	1	1	-77	-77	-77	-77	-77	-77	-77
1286	2	-77	-77	-77	-77	-77	-77	-77	-77	-77	2	1	1	1	3	1	5	1	3	3	2	4	2	98	1	1	-77	-77	-77	-77	-77	-77	1	-77	2	98	1	1	6	2	2	-77	-77	-77	-77	-77	-77	-77	-77
1287	2	-77	-77	-77	-77	-77	-77	-77	-77	-77	2	3	1	1	3	98	1	3	1	3	2	4	5	1	2	2	-77	-77	-77	-77	-77	-77	1	-77	2	5	98	6	6	2	1	4	0	0	1	1	0	0	0
1288	2	-77	-77	-77	-77	-77	-77	-77	-77	-77	2	3	1	1	1	1	1	1	1	3	98	3	3	6	1	1	-77	-77	-77	-77	-77	-77	1	-77	2	1	1	1	6	2	1	5	0	0	0	1	0	0	0
1289	2	-77	-77	-77	-77	-77	-77	-77	-77	-77	1	1	1	1	2	1	1	1	1	2	2	1	5	6	1	1	-77	-77	-77	-77	-77	-77	1	-77	2	3	2	2	6	2	1	5	1	0	0	0	0	0	0
1290	2	-77	-77	-77	-77	-77	-77	-77	-77	-77	98	98	3	1	3	98	1	3	98	3	2	3	3	3	3	1	-77	-77	-77	-77	-77	-77	1	-77	2	1	1	1	6	2	1	5	0	0	1	1	0	0	0
1291	2	-77	-77	-77	-77	-77	-77	-77	-77	-77	1	1	1	1	3	98	1	1	1	3	2	4	6	3	1	1	-77	-77	-77	-77	-77	-77	1	-77	2	6	2	5	6	2	1	5	0	0	0	1	1	0	0
1292	2	-77	-77	-77	-77	-77	-77	-77	-77	-77	2	2	1	1	2	1	5	98	2	2	1	1	1	3	1	2	-77	-77	-77	-77	-77	-77	1	-77	2	6	1	3	6	1	1	5	0	0	1	1	0	0	0
1293	1	1	0	1	0	0	0	1	0	1	3	3	1	1	3	1	2	1	2	3	2	3	3	6	1	1	-77	-77	-77	-77	-77	-77	1	-77	1	6	1	3	6	1	3	2	-77	-77	-77	-77	-77	-77	-77
1294	2	-77	-77	-77	-77	-77	-77	-77	-77	-77	2	3	1	1	3	1	1	1	2	3	2	2	1	6	1	1	-77	-77	-77	-77	-77	-77	4	1	2	3	1	2	5	2	3	2	-77	-77	-77	-77	-77	-77	-77
1295	2	-77	-77	-77	-77	-77	-77	-77	-77	-77	1	2	1	1	2	1	1	3	1	2	2	3	3	6	1	2	-77	-77	-77	-77	-77	-77	3	-77	2	6	1	3	6	2	1	2	-77	-77	-77	-77	-77	-77	-77
1296	1	1	1	0	0	0	0	1	0	1	1	3	1	1	3	1	1	1	1	3	2	2	1	6	1	1	-77	-77	-77	-77	-77	-77	2	-77	2	6	1	3	6	1	1	1	-77	-77	-77	-77	-77	-77	-77
1297	2	-77	-77	-77	-77	-77	-77	-77	-77	-77	1	2	1	1	3	1	1	1	1	2	2	6	4	6	1	1	-77	-77	-77	-77	-77	-77	1	-77	2	3	1	3	6	1	1	5	1	0	1	0	0	0	0
1298	1	1	1	1	0	0	0	0	0	3	1	1	1	1	1	98	1	1	1	3	2	5	5	6	1	1	-77	-77	-77	-77	-77	-77	1	-77	2	3	2	2	5	1	1	5	1	0	0	1	0	0	0
1299	2	-77	-77	-77	-77	-77	-77	-77	-77	-77	3	1	1	1	1	1	1	1	1	3	2	4	3	1	1	1	-77	-77	-77	-77	-77	-77	1	-77	2	1	1	1	6	1	1	5	0	0	1	1	0	0	0
1300	2	-77	-77	-77	-77	-77	-77	-77	-77	-77	1	1	1	1	2	1	1	1	2	3	1	3	3	3	1	1	-77	-77	-77	-77	-77	-77	1	-77	2	6	2	3	6	1	1	5	1	0	1	1	1	0	0
1301	2	-77	-77	-77	-77	-77	-77	-77	-77	-77	3	3	1	1	3	1	1	1	1	3	2	6	5	3	1	1	-77	-77	-77	-77	-77	-77	2	-77	2	3	2	4	6	1	3	5	0	0	1	1	0	0	0
1302	2	-77	-77	-77	-77	-77	-77	-77	-77	-77	3	3	3	1	98	3	1	3	3	2	1	4	4	1	1	3	4	3	3	6	1	5	3	-77	2	6	6	1	1	1	2	-77	-77	-77	-77	-77	-77	-77	-77
1303	2	-77	-77	-77	-77	-77	-77	-77	-77	-77	98	2	1	1	2	1	1	98	1	2	2	6	6	3	2	4	6	6	1	6	1	4	1	-77	2	3	2	1	6	2	2	-77	-77	-77	-77	-77	-77	-77	-77
1304	2	-77	-77	-77	-77	-77	-77	-77	-77	-77	3	1	1	1	3	2	1	1	1	2	2	3	4	1	1	1	-77	-77	-77	-77	-77	-77	3	-77	2	4	1	4	6	2	1	5	0	0	1	1	0	0	0
1305	2	-77	-77	-77	-77	-77	-77	-77	-77	-77	1	3	1	3	3	1	1	1	1	3	2	1	3	3	1	2	-77	-77	-77	-77	-77	-77	2	-77	1	6	1	5	6	2	3	2	-77	-77	-77	-77	-77	-77	-77
1306	2	-77	-77	-77	-77	-77	-77	-77	-77	-77	3	3	1	1	98	98	1	1	2	3	2	2	3	6	1	1	-77	-77	-77	-77	-77	-77	1	-77	2	1	1	1	1	1	3	3	-77	-77	-77	-77	-77	-77	-77
1307	1	1	1	1	0	0	1	1	0	1	3	3	1	3	3	3	1	1	1	3	2	2	1	6	1	1	-77	-77	-77	-77	-77	-77	1	-77	2	6	5	6	6	2	3	3	-77	-77	-77	-77	-77	-77	-77
1308	1	1	1	1	1	0	0	0	0	1	2	1	1	2	3	98	1	1	3	3	2	1	1	6	1	1	-77	-77	-77	-77	-77	-77	1	-77	1	6	1	6	6	2	1	5	0	0	0	0	1	0	0
1309	1	1	1	1	0	0	1	0	0	2	3	3	2	1	3	3	1	1	2	2	2	3	2	6	1	1	-77	-77	-77	-77	-77	-77	1	-77	2	4	1	4	4	1	1	5	1	0	1	0	1	0	0
1310	2	-77	-77	-77	-77	-77	-77	-77	-77	-77	1	2	1	1	2	2	1	1	4	2	1	4	3	3	1	2	-77	-77	-77	-77	-77	-77	2	-77	2	2	2	1	4	1	1	3	-77	-77	-77	-77	-77	-77	-77
1311	2	-77	-77	-77	-77	-77	-77	-77	-77	-77	1	2	1	1	3	1	1	1	3	3	2	3	1	6	1	1	-77	-77	-77	-77	-77	-77	1	-77	1	6	1	6	6	2	3	1	-77	-77	-77	-77	-77	-77	-77
1312	2	-77	-77	-77	-77	-77	-77	-77	-77	-77	2	2	1	1	3	1	1	2	1	3	2	4	3	6	1	1	-77	-77	-77	-77	-77	-77	1	-77	1	6	1	6	6	2	1	1	-77	-77	-77	-77	-77	-77	-77
1313	1	1	0	0	0	0	1	0	0	3	3	98	1	1	3	1	1	1	1	3	2	4	6	3	1	2	-77	-77	-77	-77	-77	-77	1	-77	2	3	1	5	6	2	3	4	0	0	0	1	1	0	0
1314	1	1	1	0	0	0	1	1	0	1	1	3	98	1	3	98	1	1	1	2	2	3	3	2	1	1	-77	-77	-77	-77	-77	-77	1	-77	2	6	1	6	6	2	1	5	0	0	1	0	0	0	0
1315	1	1	1	1	0	0	1	0	0	2	2	3	1	1	3	1	1	1	3	3	2	4	3	4	1	1	-77	-77	-77	-77	-77	-77	1	-77	2	2	1	2	5	1	1	5	1	0	1	1	0	0	0
1316	1	0	0	1	0	0	0	0	0	1	3	2	3	1	3	2	1	2	1	3	2	1	2	6	1	1	-77	-77	-77	-77	-77	-77	1	-77	2	6	1	6	6	1	3	1	-77	-77	-77	-77	-77	-77	-77
1317	1	0	1	1	0	0	1	1	0	1	1	2	1	1	3	1	2	1	1	3	2	1	1	6	1	1	-77	-77	-77	-77	-77	-77	6	3	1	1	1	6	6	2	3	1	-77	-77	-77	-77	-77	-77	-77
1318	2	-77	-77	-77	-77	-77	-77	-77	-77	-77	2	3	1	1	3	1	1	1	2	3	2	3	2	2	1	1	-77	-77	-77	-77	-77	-77	1	-77	1	6	1	6	6	1	3	1	-77	-77	-77	-77	-77	-77	-77
1319	2	-77	-77	-77	-77	-77	-77	-77	-77	-77	2	1	1	1	2	1	1	3	1	2	2	3	3	6	1	1	-77	-77	-77	-77	-77	-77	1	-77	2	6	3	6	98	2	3	5	0	0	0	0	1	0	1
1320	2	-77	-77	-77	-77	-77	-77	-77	-77	-77	98	98	98	1	98	98	1	1	2	2	2	3	5	6	4	1	-77	-77	-77	-77	-77	-77	1	-77	2	1	1	3	6	1	2	-77	-77	-77	-77	-77	-77	-77	-77
1321	2	-77	-77	-77	-77	-77	-77	-77	-77	-77	1	1	1	3	1	98	1	3	1	2	2	2	2	3	3	1	-77	-77	-77	-77	-77	-77	3	-77	2	3	1	3	6	2	1	5	0	0	0	0	0	0	1
1322	2	-77	-77	-77	-77	-77	-77	-77	-77	-77	98	98	1	1	98	98	2	3	1	2	2	6	6	1	1	3	1	6	1	6	1	2	1	-77	2	1	1	1	6	2	1	4	0	0	1	1	0	0	0
1323	2	-77	-77	-77	-77	-77	-77	-77	-77	-77	3	3	1	3	3	3	1	3	2	3	2	3	2	6	2	1	-77	-77	-77	-77	-77	-77	1	-77	2	1	1	1	6	2	3	5	0	0	1	0	0	0	0
1324	2	-77	-77	-77	-77	-77	-77	-77	-77	-77	2	2	1	1	2	1	1	1	2	3	2	3	2	6	1	1	-77	-77	-77	-77	-77	-77	3	-77	1	6	2	6	6	1	1	1	-77	-77	-77	-77	-77	-77	-77
1325	2	-77	-77	-77	-77	-77	-77	-77	-77	-77	3	3	1	1	3	1	1	2	2	2	2	3	3	6	2	1	-77	-77	-77	-77	-77	-77	2	-77	1	6	2	6	6	2	3	2	-77	-77	-77	-77	-77	-77	-77
1326	2	-77	-77	-77	-77	-77	-77	-77	-77	-77	98	98	98	98	98	98	2	3	3	2	1	6	6	1	4	2	-77	-77	-77	-77	-77	-77	1	-77	2	4	1	1	6	1	1	5	0	0	0	1	0	0	0
1327	2	-77	-77	-77	-77	-77	-77	-77	-77	-77	1	1	1	1	3	1	1	1	3	2	2	2	4	2	4	2	-77	-77	-77	-77	-77	-77	3	-77	2	98	2	1	6	1	2	-77	-77	-77	-77	-77	-77	-77	-77
1328	2	-77	-77	-77	-77	-77	-77	-77	-77	-77	3	3	1	1	3	1	2	1	1	3	1	3	3	6	1	2	-77	-77	-77	-77	-77	-77	1	-77	2	6	1	1	6	1	1	5	1	0	0	0	0	0	0
1329	2	-77	-77	-77	-77	-77	-77	-77	-77	-77	98	98	1	1	98	98	1	98	98	98	2	6	6	6	98	4	1	6	6	6	1	6	6	2	2	1	98	98	98	98	2	-77	-77	-77	-77	-77	-77	-77	-77
1330	1	1	1	0	0	0	1	0	0	1	1	3	1	1	3	1	1	1	1	3	2	3	2	6	1	2	-77	-77	-77	-77	-77	-77	1	-77	1	6	1	6	6	2	1	1	-77	-77	-77	-77	-77	-77	-77
1331	2	-77	-77	-77	-77	-77	-77	-77	-77	-77	3	1	1	1	3	1	1	1	1	3	2	3	2	5	1	1	-77	-77	-77	-77	-77	-77	2	-77	1	5	2	6	6	1	3	3	-77	-77	-77	-77	-77	-77	-77
1332	2	-77	-77	-77	-77	-77	-77	-77	-77	-77	2	2	1	1	3	1	1	1	1	2	2	3	2	6	1	1	-77	-77	-77	-77	-77	-77	1	-77	1	6	1	6	6	1	1	1	-77	-77	-77	-77	-77	-77	-77
1333	2	-77	-77	-77	-77	-77	-77	-77	-77	-77	98	1	1	98	98	98	2	3	2	2	1	4	6	1	3	98	-77	-77	-77	-77	-77	-77	1	-77	2	1	1	1	6	1	1	5	1	0	0	0	0	0	0
1334	2	-77	-77	-77	-77	-77	-77	-77	-77	-77	98	3	1	1	3	98	1	1	98	3	2	5	6	1	1	2	-77	-77	-77	-77	-77	-77	1	-77	2	98	1	3	6	1	1	5	0	0	1	1	0	0	0
1335	1	1	0	0	0	0	0	1	0	1	1	98	1	1	2	1	1	3	1	3	2	3	5	6	5	1	-77	-77	-77	-77	-77	-77	3	-77	2	6	1	6	6	1	1	5	0	0	1	1	0	0	0
1336	1	1	0	0	0	0	0	1	0	4	1	98	1	1	3	98	1	1	3	3	2	4	2	6	3	1	-77	-77	-77	-77	-77	-77	1	-77	2	4	1	6	6	1	1	5	0	0	1	0	0	0	0
1337	2	-77	-77	-77	-77	-77	-77	-77	-77	-77	2	2	1	1	3	1	1	3	2	3	2	3	2	6	1	1	-77	-77	-77	-77	-77	-77	6	3	1	1	1	6	6	2	1	1	-77	-77	-77	-77	-77	-77	-77
1338	2	-77	-77	-77	-77	-77	-77	-77	-77	-77	1	1	98	1	1	1	1	3	3	3	2	6	1	6	1	1	-77	-77	-77	-77	-77	-77	1	-77	2	1	1	1	6	1	1	5	1	0	1	1	0	0	0
1339	2	-77	-77	-77	-77	-77	-77	-77	-77	-77	3	3	2	1	3	1	1	1	1	3	2	6	3	3	1	1	-77	-77	-77	-77	-77	-77	5	3	2	6	1	1	6	2	1	5	0	0	0	1	0	0	0
1340	2	-77	-77	-77	-77	-77	-77	-77	-77	-77	98	3	1	1	3	1	1	1	1	3	2	4	4	2	3	2	-77	-77	-77	-77	-77	-77	1	-77	2	1	1	3	6	1	2	-77	-77	-77	-77	-77	-77	-77	-77
1341	2	-77	-77	-77	-77	-77	-77	-77	-77	-77	1	2	1	98	98	98	2	98	1	3	1	1	1	98	3	1	-77	-77	-77	-77	-77	-77	1	-77	2	1	3	1	6	1	3	5	0	0	1	1	0	1	0
1342	2	-77	-77	-77	-77	-77	-77	-77	-77	-77	2	1	1	1	1	1	2	1	1	2	1	3	6	1	1	98	-77	-77	-77	-77	-77	-77	5	3	2	2	2	1	6	2	1	5	0	0	0	1	0	0	0
1343	2	-77	-77	-77	-77	-77	-77	-77	-77	-77	1	1	1	1	3	1	1	1	1	98	2	1	5	3	1	1	-77	-77	-77	-77	-77	-77	2	-77	2	6	1	6	6	2	1	5	0	0	0	1	0	0	0
1344	2	-77	-77	-77	-77	-77	-77	-77	-77	-77	3	1	1	98	3	1	1	3	1	2	98	6	5	2	2	4	1	6	2	6	1	3	6	3	2	1	2	1	6	1	1	5	1	0	1	1	0	1	0
1345	2	-77	-77	-77	-77	-77	-77	-77	-77	-77	2	2	1	1	1	98	1	1	98	2	2	3	5	1	2	3	6	6	1	6	1	2	1	-77	2	1	1	1	5	2	1	5	1	0	1	0	0	0	0
1346	1	1	1	0	0	0	0	0	0	1	3	3	1	1	3	3	2	2	2	2	2	3	4	2	1	2	-77	-77	-77	-77	-77	-77	1	-77	2	2	1	2	6	2	1	5	0	0	0	1	0	0	1
1347	2	-77	-77	-77	-77	-77	-77	-77	-77	-77	1	3	1	1	1	98	1	2	98	3	1	5	6	1	1	3	1	6	2	2	1	1	2	-77	2	1	2	1	5	1	1	5	0	0	1	0	0	1	0
1348	2	-77	-77	-77	-77	-77	-77	-77	-77	-77	1	3	1	1	1	1	1	3	3	3	2	4	4	2	2	1	-77	-77	-77	-77	-77	-77	1	-77	2	5	1	5	6	2	1	5	1	0	0	0	0	0	0
1349	2	-77	-77	-77	-77	-77	-77	-77	-77	-77	1	98	1	1	3	1	1	1	1	3	2	2	6	6	1	1	-77	-77	-77	-77	-77	-77	1	-77	2	1	98	1	6	2	1	5	0	0	0	1	0	1	0
1350	1	1	0	0	0	0	0	0	0	1	3	3	1	1	1	3	1	1	1	2	2	3	2	6	1	1	-77	-77	-77	-77	-77	-77	2	-77	2	6	1	6	6	2	3	4	0	0	0	1	1	0	0
1351	2	-77	-77	-77	-77	-77	-77	-77	-77	-77	1	3	1	1	3	1	1	1	1	3	2	3	2	6	1	2	-77	-77	-77	-77	-77	-77	2	-77	2	6	1	6	6	1	1	5	0	0	0	1	0	1	0
1352	2	-77	-77	-77	-77	-77	-77	-77	-77	-77	3	3	1	1	3	1	1	1	2	3	2	3	4	3	1	2	-77	-77	-77	-77	-77	-77	1	-77	2	6	1	6	6	1	1	3	-77	-77	-77	-77	-77	-77	-77
1353	2	-77	-77	-77	-77	-77	-77	-77	-77	-77	1	98	1	1	3	98	1	2	2	2	2	4	4	6	1	1	-77	-77	-77	-77	-77	-77	1	-77	2	4	2	2	6	1	3	2	-77	-77	-77	-77	-77	-77	-77
1354	1	1	1	1	0	0	1	0	0	3	2	1	1	1	3	3	5	3	1	3	2	3	2	6	1	1	-77	-77	-77	-77	-77	-77	1	-77	2	3	1	6	6	2	3	5	1	0	0	0	0	1	0
1355	1	1	1	1	0	0	1	0	0	3	3	2	1	1	3	1	1	1	2	2	2	2	2	6	1	1	-77	-77	-77	-77	-77	-77	6	3	1	6	1	6	6	2	3	2	-77	-77	-77	-77	-77	-77	-77
1356	2	-77	-77	-77	-77	-77	-77	-77	-77	-77	98	1	1	3	3	1	5	98	98	2	2	4	5	6	2	1	-77	-77	-77	-77	-77	-77	1	-77	2	6	1	6	6	2	3	4	1	0	1	0	0	0	0
1357	1	0	0	1	0	0	1	1	0	2	1	98	1	98	98	1	2	2	1	3	2	3	6	1	1	1	-77	-77	-77	-77	-77	-77	1	-77	2	1	1	1	6	1	1	5	0	0	1	0	0	1	0
1358	2	-77	-77	-77	-77	-77	-77	-77	-77	-77	3	3	1	1	3	1	1	1	5	3	2	3	3	6	1	2	-77	-77	-77	-77	-77	-77	2	-77	2	2	98	1	6	2	1	5	0	0	1	1	0	0	0
1359	2	-77	-77	-77	-77	-77	-77	-77	-77	-77	3	3	1	1	3	3	1	2	2	3	2	2	1	6	2	2	-77	-77	-77	-77	-77	-77	1	-77	1	6	1	6	6	2	1	1	-77	-77	-77	-77	-77	-77	-77
1360	2	-77	-77	-77	-77	-77	-77	-77	-77	-77	3	1	3	1	3	3	6	3	2	2	1	2	2	3	3	4	3	6	3	3	2	2	1	-77	2	6	3	1	6	2	2	-77	-77	-77	-77	-77	-77	-77	-77
1361	1	1	1	1	1	1	1	1	0	1	2	3	1	2	3	2	1	1	1	3	2	1	3	6	1	1	-77	-77	-77	-77	-77	-77	3	-77	1	6	1	6	6	2	3	2	-77	-77	-77	-77	-77	-77	-77
1362	1	1	1	1	0	0	1	1	0	1	98	3	1	1	3	1	1	1	1	2	2	4	2	3	1	1	-77	-77	-77	-77	-77	-77	1	-77	2	6	1	6	6	2	1	3	-77	-77	-77	-77	-77	-77	-77
1363	2	-77	-77	-77	-77	-77	-77	-77	-77	-77	3	3	1	1	3	1	2	1	3	3	2	3	3	1	1	2	-77	-77	-77	-77	-77	-77	2	-77	2	6	1	3	6	2	3	5	1	0	1	0	0	0	0
1364	2	-77	-77	-77	-77	-77	-77	-77	-77	-77	1	3	1	1	3	3	1	1	1	2	2	3	2	6	1	1	-77	-77	-77	-77	-77	-77	2	-77	2	1	1	1	6	2	1	3	-77	-77	-77	-77	-77	-77	-77
1365	2	-77	-77	-77	-77	-77	-77	-77	-77	-77	1	3	1	1	3	1	1	2	2	3	2	1	1	6	1	1	-77	-77	-77	-77	-77	-77	3	-77	1	6	1	6	6	2	1	1	-77	-77	-77	-77	-77	-77	-77
1366	2	-77	-77	-77	-77	-77	-77	-77	-77	-77	2	2	1	1	2	1	1	1	2	2	1	6	6	1	1	2	-77	-77	-77	-77	-77	-77	1	-77	2	1	1	1	4	1	1	5	0	0	1	1	0	0	0
1367	2	-77	-77	-77	-77	-77	-77	-77	-77	-77	1	3	1	1	3	1	1	2	1	3	2	4	4	6	1	1	-77	-77	-77	-77	-77	-77	1	-77	2	1	1	1	6	1	3	5	0	0	0	1	1	0	0
1368	1	1	0	0	0	0	1	0	0	2	1	1	3	1	3	1	1	3	98	1	2	1	6	6	1	1	-77	-77	-77	-77	-77	-77	6	3	2	3	98	1	98	1	1	5	0	0	0	0	0	1	0
1369	1	1	0	0	0	0	0	0	0	2	2	3	1	3	3	1	1	1	3	3	2	2	2	6	1	1	-77	-77	-77	-77	-77	-77	3	-77	1	6	1	6	6	2	3	1	-77	-77	-77	-77	-77	-77	-77
1370	2	-77	-77	-77	-77	-77	-77	-77	-77	-77	1	1	1	1	3	98	1	2	1	3	2	3	4	3	2	2	-77	-77	-77	-77	-77	-77	1	-77	2	5	1	5	6	1	1	5	0	0	0	1	0	0	0
1371	2	-77	-77	-77	-77	-77	-77	-77	-77	-77	1	3	1	1	3	1	1	3	98	3	2	3	6	2	1	1	-77	-77	-77	-77	-77	-77	1	-77	2	6	1	6	6	1	2	-77	-77	-77	-77	-77	-77	-77	-77
1372	1	1	1	1	1	1	0	0	0	1	1	3	1	1	3	98	1	1	2	2	1	4	4	1	1	1	-77	-77	-77	-77	-77	-77	3	-77	2	4	4	4	6	2	1	5	0	0	0	1	0	0	0
1373	2	-77	-77	-77	-77	-77	-77	-77	-77	-77	1	3	1	1	3	3	1	1	3	3	2	3	2	2	1	1	-77	-77	-77	-77	-77	-77	3	-77	2	3	1	1	6	2	3	1	-77	-77	-77	-77	-77	-77	-77
1374	2	-77	-77	-77	-77	-77	-77	-77	-77	-77	2	3	1	1	3	2	1	1	2	3	1	6	6	1	1	3	5	6	2	6	1	3	2	-77	2	1	2	2	5	98	1	5	0	0	1	1	0	0	0
1375	2	-77	-77	-77	-77	-77	-77	-77	-77	-77	3	3	1	1	3	3	1	3	1	3	2	3	3	6	1	2	-77	-77	-77	-77	-77	-77	4	3	2	3	1	3	6	2	1	3	-77	-77	-77	-77	-77	-77	-77
1376	2	-77	-77	-77	-77	-77	-77	-77	-77	-77	3	2	1	1	3	3	1	1	3	3	2	5	1	5	1	1	-77	-77	-77	-77	-77	-77	1	-77	1	6	1	6	6	2	1	3	-77	-77	-77	-77	-77	-77	-77
1377	2	-77	-77	-77	-77	-77	-77	-77	-77	-77	2	3	1	1	3	3	1	1	1	3	2	3	3	6	2	1	-77	-77	-77	-77	-77	-77	1	-77	2	3	98	2	5	1	3	2	-77	-77	-77	-77	-77	-77	-77
1378	2	-77	-77	-77	-77	-77	-77	-77	-77	-77	1	2	1	1	2	2	1	1	1	3	1	5	4	5	6	1	-77	-77	-77	-77	-77	-77	3	-77	2	1	2	1	3	1	1	4	0	0	1	1	0	0	0
1379	2	-77	-77	-77	-77	-77	-77	-77	-77	-77	98	1	1	1	1	3	1	3	98	2	2	6	3	6	1	1	-77	-77	-77	-77	-77	-77	1	-77	2	98	1	1	6	2	1	4	1	0	0	1	0	0	0
1380	1	0	1	1	0	0	0	1	0	1	3	3	1	1	3	3	1	1	1	3	2	1	1	6	1	1	-77	-77	-77	-77	-77	-77	6	4	1	6	1	6	6	1	3	5	0	0	0	0	1	0	0
1381	1	1	0	1	0	0	0	1	0	3	2	2	1	1	3	1	1	1	1	2	2	3	1	5	3	1	-77	-77	-77	-77	-77	-77	98	-77	1	3	1	3	6	2	1	4	0	0	0	1	1	0	0
1382	1	0	1	0	0	0	0	1	0	3	2	3	1	1	3	1	2	1	2	3	2	3	3	6	1	1	-77	-77	-77	-77	-77	-77	1	-77	2	2	1	3	6	1	3	5	0	0	0	1	1	0	0
1383	2	-77	-77	-77	-77	-77	-77	-77	-77	-77	1	1	1	1	1	2	1	1	1	2	2	6	2	6	98	1	-77	-77	-77	-77	-77	-77	1	-77	2	2	1	6	6	1	3	2	-77	-77	-77	-77	-77	-77	-77
1384	1	1	0	0	0	0	0	0	0	1	1	2	1	2	2	1	1	1	2	3	1	6	6	6	2	1	-77	-77	-77	-77	-77	-77	1	-77	2	5	1	6	6	2	1	5	0	0	1	1	0	0	0
1385	1	0	0	1	0	0	0	0	0	98	1	3	1	1	3	1	1	1	3	3	2	4	4	6	1	1	-77	-77	-77	-77	-77	-77	2	-77	2	6	1	3	6	1	1	5	0	0	0	1	0	0	0
1386	1	1	0	0	0	0	1	1	0	2	1	3	1	1	3	2	1	1	1	2	1	4	2	5	1	1	-77	-77	-77	-77	-77	-77	2	-77	1	5	1	6	6	2	3	4	0	0	0	0	1	0	0
1387	2	-77	-77	-77	-77	-77	-77	-77	-77	-77	2	2	98	1	1	1	1	2	1	3	2	4	3	3	1	1	-77	-77	-77	-77	-77	-77	1	-77	2	1	1	1	6	98	1	5	0	0	1	0	0	1	0
1388	2	-77	-77	-77	-77	-77	-77	-77	-77	-77	3	3	1	1	3	1	1	1	1	3	2	6	3	6	1	1	-77	-77	-77	-77	-77	-77	1	-77	2	1	1	1	1	1	3	4	1	1	1	0	1	0	0
1389	2	-77	-77	-77	-77	-77	-77	-77	-77	-77	3	1	1	1	98	1	1	2	1	2	2	4	1	6	3	1	-77	-77	-77	-77	-77	-77	3	-77	2	3	3	3	6	1	1	5	0	0	0	1	0	0	0
1390	1	0	0	1	0	0	0	0	0	1	98	3	1	1	3	1	1	1	1	2	2	3	3	6	1	1	-77	-77	-77	-77	-77	-77	1	-77	2	6	1	6	6	98	1	4	0	0	0	1	1	0	0
1391	2	-77	-77	-77	-77	-77	-77	-77	-77	-77	1	3	3	1	3	1	1	1	1	3	1	6	6	5	1	2	-77	-77	-77	-77	-77	-77	98	-77	2	1	1	1	2	2	1	5	0	0	0	0	0	0	1
1392	1	1	0	0	0	0	0	0	0	1	1	1	1	1	3	2	1	1	3	3	2	2	1	6	1	1	-77	-77	-77	-77	-77	-77	3	-77	1	6	1	6	6	1	1	4	0	0	0	0	1	0	0
1393	2	-77	-77	-77	-77	-77	-77	-77	-77	-77	1	1	1	1	3	98	1	3	1	2	2	6	5	6	1	1	-77	-77	-77	-77	-77	-77	1	-77	2	5	1	6	5	1	1	5	0	0	0	1	0	1	0
1394	2	-77	-77	-77	-77	-77	-77	-77	-77	-77	1	1	1	3	3	3	1	1	3	3	2	2	1	6	1	1	-77	-77	-77	-77	-77	-77	1	-77	1	6	1	6	6	2	1	1	-77	-77	-77	-77	-77	-77	-77
1395	2	-77	-77	-77	-77	-77	-77	-77	-77	-77	3	98	3	1	3	1	2	1	98	2	1	5	5	1	1	98	-77	-77	-77	-77	-77	-77	1	-77	2	4	1	4	6	2	3	5	0	0	1	0	0	0	0
1396	2	-77	-77	-77	-77	-77	-77	-77	-77	-77	1	98	3	3	3	1	1	2	1	98	2	6	6	1	98	1	-77	-77	-77	-77	-77	-77	98	-77	2	1	1	1	6	1	2	-77	-77	-77	-77	-77	-77	-77	-77
1397	2	-77	-77	-77	-77	-77	-77	-77	-77	-77	3	3	1	1	3	1	1	1	2	3	2	1	2	6	1	1	-77	-77	-77	-77	-77	-77	2	-77	1	6	1	6	6	1	3	1	-77	-77	-77	-77	-77	-77	-77
1398	1	1	1	0	0	1	1	0	0	3	1	98	1	1	3	98	1	3	1	2	2	4	3	5	1	2	-77	-77	-77	-77	-77	-77	1	-77	2	1	1	1	6	2	1	5	0	0	0	1	0	0	0
1399	2	-77	-77	-77	-77	-77	-77	-77	-77	-77	3	3	2	1	3	1	2	1	1	2	2	5	4	2	4	2	-77	-77	-77	-77	-77	-77	1	-77	2	4	1	98	6	2	2	-77	-77	-77	-77	-77	-77	-77	-77
1400	2	-77	-77	-77	-77	-77	-77	-77	-77	-77	3	3	2	1	3	2	1	1	3	3	2	2	1	6	2	1	-77	-77	-77	-77	-77	-77	2	-77	2	6	1	6	6	1	3	4	0	0	1	0	1	0	1
1401	2	-77	-77	-77	-77	-77	-77	-77	-77	-77	1	3	1	1	3	1	1	3	1	3	2	6	6	1	3	1	-77	-77	-77	-77	-77	-77	1	-77	2	6	2	5	6	98	1	5	1	0	0	0	0	0	0
1402	2	-77	-77	-77	-77	-77	-77	-77	-77	-77	98	2	1	1	3	1	1	1	2	3	2	3	2	6	1	1	-77	-77	-77	-77	-77	-77	2	-77	2	6	1	6	6	2	1	2	-77	-77	-77	-77	-77	-77	-77
1403	1	1	0	0	0	1	0	0	0	98	3	2	3	1	3	3	1	1	3	3	2	1	1	6	1	1	-77	-77	-77	-77	-77	-77	2	-77	2	6	1	6	6	2	1	5	0	0	1	0	0	0	0
1404	2	-77	-77	-77	-77	-77	-77	-77	-77	-77	1	2	1	1	3	98	1	3	1	2	1	5	5	4	2	1	-77	-77	-77	-77	-77	-77	2	-77	2	3	1	5	6	1	1	2	-77	-77	-77	-77	-77	-77	-77
1405	1	0	1	1	1	1	1	1	0	2	3	3	2	1	3	3	1	1	3	3	2	1	1	6	1	1	-77	-77	-77	-77	-77	-77	6	3	1	3	1	3	6	1	3	2	-77	-77	-77	-77	-77	-77	-77
1406	2	-77	-77	-77	-77	-77	-77	-77	-77	-77	1	1	1	1	1	1	1	3	1	3	2	4	6	2	3	3	4	5	1	3	2	3	2	-77	2	4	4	2	4	2	2	-77	-77	-77	-77	-77	-77	-77	-77
1407	1	1	0	0	0	0	0	1	0	3	2	2	1	1	2	1	2	1	1	3	2	3	2	3	1	2	-77	-77	-77	-77	-77	-77	1	-77	1	6	1	5	5	1	3	2	-77	-77	-77	-77	-77	-77	-77
1408	2	-77	-77	-77	-77	-77	-77	-77	-77	-77	3	1	1	1	2	1	1	1	2	3	2	4	2	6	2	1	-77	-77	-77	-77	-77	-77	3	-77	1	3	2	5	3	2	1	1	-77	-77	-77	-77	-77	-77	-77
1409	2	-77	-77	-77	-77	-77	-77	-77	-77	-77	1	1	1	1	2	98	1	3	3	3	2	5	4	2	1	2	-77	-77	-77	-77	-77	-77	1	-77	2	3	1	3	5	2	1	5	0	0	0	1	0	1	1
1410	2	-77	-77	-77	-77	-77	-77	-77	-77	-77	3	3	1	1	3	1	1	3	98	2	2	1	3	2	1	2	-77	-77	-77	-77	-77	-77	1	-77	2	1	1	1	6	2	1	5	0	0	1	0	0	0	0
1411	1	0	0	1	0	0	0	1	0	98	1	1	1	1	1	1	1	1	5	3	2	5	2	2	1	1	-77	-77	-77	-77	-77	-77	1	-77	1	98	1	3	6	1	3	5	0	0	0	1	1	0	0
1412	2	-77	-77	-77	-77	-77	-77	-77	-77	-77	2	2	1	1	3	1	1	3	1	2	2	6	6	3	98	2	-77	-77	-77	-77	-77	-77	1	-77	2	4	2	4	6	2	1	5	0	0	1	1	0	0	0
1413	2	-77	-77	-77	-77	-77	-77	-77	-77	-77	1	98	1	98	3	1	1	1	1	3	2	1	1	6	1	1	-77	-77	-77	-77	-77	-77	4	3	1	6	1	6	6	2	3	1	-77	-77	-77	-77	-77	-77	-77
1414	2	-77	-77	-77	-77	-77	-77	-77	-77	-77	3	3	1	1	3	3	1	1	2	3	2	2	1	6	3	1	-77	-77	-77	-77	-77	-77	2	-77	1	6	1	6	6	2	1	3	-77	-77	-77	-77	-77	-77	-77
1415	2	-77	-77	-77	-77	-77	-77	-77	-77	-77	98	3	1	1	3	98	1	1	5	3	2	3	3	5	1	1	-77	-77	-77	-77	-77	-77	1	-77	2	6	1	6	6	1	3	5	0	0	0	1	0	0	1
1416	2	-77	-77	-77	-77	-77	-77	-77	-77	-77	3	3	1	1	2	1	2	1	3	3	2	3	2	5	2	1	-77	-77	-77	-77	-77	-77	2	-77	2	2	1	3	5	1	1	5	0	0	0	0	1	0	0
1417	2	-77	-77	-77	-77	-77	-77	-77	-77	-77	3	2	1	1	3	98	1	2	2	3	2	3	3	6	1	1	-77	-77	-77	-77	-77	-77	1	-77	2	3	1	6	6	2	1	5	1	0	0	1	0	0	0
1418	2	-77	-77	-77	-77	-77	-77	-77	-77	-77	1	1	1	98	1	98	6	98	98	98	98	6	6	1	98	1	-77	-77	-77	-77	-77	-77	1	-77	2	1	1	6	6	2	1	5	0	0	0	0	0	1	0
1419	2	-77	-77	-77	-77	-77	-77	-77	-77	-77	1	1	1	1	3	3	1	1	3	3	98	3	5	3	1	2	-77	-77	-77	-77	-77	-77	3	-77	2	6	1	4	6	1	3	5	0	0	0	1	0	0	0
1420	1	1	1	0	0	0	1	1	0	1	1	3	1	1	3	1	1	1	2	2	1	3	3	1	1	2	-77	-77	-77	-77	-77	-77	1	-77	2	6	1	6	6	1	3	5	0	0	1	0	0	0	0
1421	2	-77	-77	-77	-77	-77	-77	-77	-77	-77	1	3	1	1	3	1	1	1	1	3	2	3	3	5	1	1	-77	-77	-77	-77	-77	-77	1	-77	2	2	2	1	3	1	1	5	1	0	1	0	0	0	0
1422	2	-77	-77	-77	-77	-77	-77	-77	-77	-77	1	2	98	1	2	98	1	1	3	3	2	2	2	6	2	1	-77	-77	-77	-77	-77	-77	1	-77	2	6	1	6	6	2	1	5	0	0	0	0	0	0	1
1423	1	0	0	1	0	1	1	1	0	2	1	1	1	1	1	1	1	1	3	3	2	4	1	6	1	1	-77	-77	-77	-77	-77	-77	2	-77	2	6	3	6	6	1	3	5	0	0	0	0	0	0	1
1424	2	-77	-77	-77	-77	-77	-77	-77	-77	-77	98	98	1	1	1	2	2	3	2	2	2	3	3	98	1	1	-77	-77	-77	-77	-77	-77	1	-77	2	2	1	1	6	1	1	5	1	1	0	0	0	0	0
1425	1	1	0	1	0	0	1	1	0	2	3	3	1	3	3	1	1	1	1	2	2	3	2	6	1	1	-77	-77	-77	-77	-77	-77	6	3	1	6	1	6	6	1	3	1	-77	-77	-77	-77	-77	-77	-77
1426	2	-77	-77	-77	-77	-77	-77	-77	-77	-77	1	98	1	3	3	1	1	1	2	2	2	6	6	6	1	1	-77	-77	-77	-77	-77	-77	4	3	2	6	1	1	6	2	1	5	0	0	0	1	0	0	0
1427	2	-77	-77	-77	-77	-77	-77	-77	-77	-77	1	3	1	1	3	3	1	1	2	3	2	3	2	6	1	1	-77	-77	-77	-77	-77	-77	6	1	2	4	1	2	2	98	3	5	0	0	1	0	1	0	0
1428	2	-77	-77	-77	-77	-77	-77	-77	-77	-77	3	3	3	1	3	3	1	1	98	3	2	2	2	6	1	1	-77	-77	-77	-77	-77	-77	2	-77	2	1	1	4	6	1	1	2	-77	-77	-77	-77	-77	-77	-77
1429	1	0	1	0	0	0	0	1	0	1	3	3	2	1	3	3	2	2	1	2	2	3	6	6	1	1	-77	-77	-77	-77	-77	-77	1	-77	2	1	1	1	6	2	3	3	-77	-77	-77	-77	-77	-77	-77
1430	2	-77	-77	-77	-77	-77	-77	-77	-77	-77	3	3	1	1	3	2	1	1	2	3	2	2	2	6	1	1	-77	-77	-77	-77	-77	-77	1	-77	2	2	1	4	6	2	1	3	-77	-77	-77	-77	-77	-77	-77
1431	2	-77	-77	-77	-77	-77	-77	-77	-77	-77	2	2	1	1	3	1	1	1	1	3	2	3	3	6	1	2	-77	-77	-77	-77	-77	-77	1	-77	2	3	1	3	5	1	3	5	1	0	1	1	0	0	0
1432	2	-77	-77	-77	-77	-77	-77	-77	-77	-77	3	2	2	1	3	1	1	1	98	3	2	4	3	1	1	1	-77	-77	-77	-77	-77	-77	1	-77	2	1	1	2	6	1	1	5	0	0	1	1	0	0	0
1433	1	1	0	1	0	0	1	1	0	2	2	2	1	1	3	1	1	1	3	3	2	2	1	6	1	1	-77	-77	-77	-77	-77	-77	2	-77	2	4	1	6	6	2	3	4	0	0	0	0	1	0	0
1434	2	-77	-77	-77	-77	-77	-77	-77	-77	-77	1	1	1	1	2	1	1	1	98	2	98	3	3	1	3	1	-77	-77	-77	-77	-77	-77	4	2	2	1	1	1	1	2	1	5	0	0	1	0	0	1	1
1435	1	0	0	0	1	1	1	0	0	1	1	1	1	1	1	1	98	3	2	1	1	1	1	1	1	1	-77	-77	-77	-77	-77	-77	1	-77	1	1	1	1	1	1	1	3	-77	-77	-77	-77	-77	-77	-77
1436	2	-77	-77	-77	-77	-77	-77	-77	-77	-77	1	3	1	1	2	2	2	3	1	3	2	6	5	6	2	2	-77	-77	-77	-77	-77	-77	1	-77	2	6	2	2	6	2	1	4	0	0	1	1	0	0	0
1437	2	-77	-77	-77	-77	-77	-77	-77	-77	-77	1	2	1	1	3	1	1	1	3	3	2	3	3	6	2	1	-77	-77	-77	-77	-77	-77	1	-77	2	3	1	1	6	1	3	5	0	0	0	0	0	1	0
1438	2	-77	-77	-77	-77	-77	-77	-77	-77	-77	1	3	1	1	3	1	1	1	1	1	2	6	6	3	4	2	-77	-77	-77	-77	-77	-77	1	-77	2	1	1	1	5	2	3	3	-77	-77	-77	-77	-77	-77	-77
1439	1	0	0	0	0	1	0	0	0	3	2	1	1	1	2	1	2	1	1	2	1	5	6	6	1	1	-77	-77	-77	-77	-77	-77	1	-77	2	3	1	5	6	1	1	5	0	0	1	1	0	0	0
1440	2	-77	-77	-77	-77	-77	-77	-77	-77	-77	1	1	1	1	3	1	2	3	2	3	1	3	4	2	98	2	-77	-77	-77	-77	-77	-77	1	-77	2	1	98	1	6	2	1	4	0	0	0	1	0	0	0
1441	1	1	0	0	0	0	1	0	0	1	1	3	2	1	3	3	1	1	1	3	2	2	2	6	1	1	-77	-77	-77	-77	-77	-77	2	-77	1	6	1	3	5	2	1	2	-77	-77	-77	-77	-77	-77	-77
1442	2	-77	-77	-77	-77	-77	-77	-77	-77	-77	98	98	98	98	98	98	1	1	3	3	2	6	6	1	1	3	5	6	1	6	1	4	6	3	2	2	2	1	6	98	1	5	0	0	0	1	0	0	0
1443	2	-77	-77	-77	-77	-77	-77	-77	-77	-77	1	2	1	1	3	2	1	1	1	3	2	3	2	1	1	1	-77	-77	-77	-77	-77	-77	1	-77	2	3	1	4	6	2	1	5	0	0	0	0	1	0	0
1444	1	0	0	0	0	0	1	1	0	2	3	3	1	1	3	1	1	1	1	3	2	2	1	6	1	1	-77	-77	-77	-77	-77	-77	1	-77	2	2	1	2	6	1	1	5	0	0	1	0	0	0	0
1445	2	-77	-77	-77	-77	-77	-77	-77	-77	-77	2	2	2	1	3	98	1	1	1	2	2	5	2	6	1	1	-77	-77	-77	-77	-77	-77	1	-77	2	6	1	1	1	2	1	2	-77	-77	-77	-77	-77	-77	-77
1446	1	0	0	1	0	0	0	1	0	1	1	3	1	1	3	1	1	1	1	3	2	2	1	98	1	1	-77	-77	-77	-77	-77	-77	1	-77	1	1	1	6	6	1	3	4	1	0	0	0	1	0	0
1447	2	-77	-77	-77	-77	-77	-77	-77	-77	-77	2	2	1	1	3	1	1	3	1	2	1	5	6	1	1	1	-77	-77	-77	-77	-77	-77	1	-77	2	2	1	3	6	1	1	4	0	1	1	0	0	0	0
1448	2	-77	-77	-77	-77	-77	-77	-77	-77	-77	1	1	98	98	2	1	1	1	1	3	1	4	4	1	1	1	-77	-77	-77	-77	-77	-77	1	-77	2	4	1	6	6	1	1	5	1	0	0	0	0	0	0
1449	2	-77	-77	-77	-77	-77	-77	-77	-77	-77	1	1	98	1	2	98	1	2	2	2	2	4	3	4	2	3	2	5	3	4	5	1	3	-77	2	1	2	1	1	1	1	5	0	0	0	1	0	1	0
1450	2	-77	-77	-77	-77	-77	-77	-77	-77	-77	3	3	2	1	3	98	1	3	3	3	2	6	6	1	3	1	-77	-77	-77	-77	-77	-77	1	-77	2	3	2	4	6	2	1	5	1	0	1	1	0	0	0
1451	2	-77	-77	-77	-77	-77	-77	-77	-77	-77	3	3	1	1	3	1	1	3	1	1	2	3	5	2	3	2	-77	-77	-77	-77	-77	-77	1	-77	2	1	1	3	3	1	1	4	1	0	1	0	0	0	0
1452	2	-77	-77	-77	-77	-77	-77	-77	-77	-77	1	3	1	1	3	1	1	3	3	3	2	3	3	6	1	1	-77	-77	-77	-77	-77	-77	4	3	2	1	1	1	6	1	1	1	-77	-77	-77	-77	-77	-77	-77
1453	1	1	1	1	0	1	1	0	0	2	98	98	98	98	1	1	1	2	1	98	1	1	1	1	1	1	-77	-77	-77	-77	-77	-77	1	-77	2	1	1	1	1	1	3	3	-77	-77	-77	-77	-77	-77	-77
1454	2	-77	-77	-77	-77	-77	-77	-77	-77	-77	2	3	2	1	2	1	1	1	3	3	2	3	3	6	2	1	-77	-77	-77	-77	-77	-77	2	-77	2	5	3	2	5	1	3	3	-77	-77	-77	-77	-77	-77	-77
1455	1	1	0	0	0	0	0	0	0	5	1	3	1	1	3	3	1	2	2	3	2	2	2	1	1	2	-77	-77	-77	-77	-77	-77	1	-77	1	6	1	6	6	2	1	2	-77	-77	-77	-77	-77	-77	-77
1456	2	-77	-77	-77	-77	-77	-77	-77	-77	-77	1	3	98	1	3	98	1	3	3	3	2	5	3	6	1	2	-77	-77	-77	-77	-77	-77	1	-77	2	5	1	2	5	1	1	5	0	0	0	1	0	0	0
1457	2	-77	-77	-77	-77	-77	-77	-77	-77	-77	1	3	2	1	3	1	1	1	3	2	2	5	4	2	2	1	-77	-77	-77	-77	-77	-77	1	-77	1	6	1	5	4	2	3	4	1	0	1	0	0	0	0
1458	2	-77	-77	-77	-77	-77	-77	-77	-77	-77	1	3	1	1	1	1	1	1	1	3	2	3	1	6	2	1	-77	-77	-77	-77	-77	-77	1	-77	1	6	1	6	6	2	1	1	-77	-77	-77	-77	-77	-77	-77
1459	1	1	1	0	0	0	1	0	0	1	2	98	1	1	2	98	2	1	98	3	2	5	6	6	1	1	-77	-77	-77	-77	-77	-77	1	-77	2	6	1	5	6	1	1	5	0	0	0	1	0	0	1
1460	2	-77	-77	-77	-77	-77	-77	-77	-77	-77	1	3	1	1	3	98	1	3	1	3	2	98	1	1	1	1	-77	-77	-77	-77	-77	-77	1	-77	2	1	1	98	6	1	2	-77	-77	-77	-77	-77	-77	-77	-77
1461	1	1	1	1	0	0	0	0	0	3	3	3	1	1	3	1	1	2	1	3	2	4	3	6	2	1	-77	-77	-77	-77	-77	-77	1	-77	2	6	1	6	6	1	3	5	1	0	1	1	1	0	0
1462	2	-77	-77	-77	-77	-77	-77	-77	-77	-77	2	3	1	1	3	1	1	1	98	3	2	6	3	1	1	2	-77	-77	-77	-77	-77	-77	1	-77	2	2	1	1	6	1	1	5	0	0	0	1	0	0	0
1463	2	-77	-77	-77	-77	-77	-77	-77	-77	-77	2	3	1	1	3	2	1	1	1	3	2	5	2	6	1	1	-77	-77	-77	-77	-77	-77	1	-77	2	3	1	3	6	1	1	1	-77	-77	-77	-77	-77	-77	-77
1464	2	-77	-77	-77	-77	-77	-77	-77	-77	-77	1	1	1	1	3	1	1	1	1	3	2	1	2	6	1	1	-77	-77	-77	-77	-77	-77	1	-77	1	6	1	6	6	2	1	1	-77	-77	-77	-77	-77	-77	-77
1465	1	1	0	0	0	0	0	1	0	2	3	3	1	1	3	3	5	1	2	3	2	2	3	5	1	1	-77	-77	-77	-77	-77	-77	4	1	2	5	1	3	6	1	3	2	-77	-77	-77	-77	-77	-77	-77
1466	2	-77	-77	-77	-77	-77	-77	-77	-77	-77	3	3	2	1	3	1	1	1	1	3	2	4	3	2	1	1	-77	-77	-77	-77	-77	-77	1	-77	2	5	1	5	6	2	1	3	-77	-77	-77	-77	-77	-77	-77
1467	2	-77	-77	-77	-77	-77	-77	-77	-77	-77	1	2	1	1	3	2	1	3	2	2	2	2	2	5	1	1	-77	-77	-77	-77	-77	-77	1	-77	2	2	1	3	6	1	1	5	0	0	0	1	0	0	0
1468	1	0	0	0	0	1	0	0	0	2	2	3	1	1	3	1	1	1	3	3	2	3	2	6	1	1	-77	-77	-77	-77	-77	-77	2	-77	2	3	1	1	6	2	1	3	-77	-77	-77	-77	-77	-77	-77
1469	2	-77	-77	-77	-77	-77	-77	-77	-77	-77	2	1	1	1	98	1	1	3	2	3	2	3	5	2	1	3	5	6	2	98	3	3	1	-77	2	1	1	1	3	1	3	5	0	0	0	1	0	1	0
1470	1	0	1	1	0	0	0	0	0	3	3	3	1	1	3	1	1	2	2	3	2	2	2	1	5	1	-77	-77	-77	-77	-77	-77	6	3	2	1	1	1	6	1	1	5	0	0	1	1	0	0	0
1471	1	1	1	0	0	0	1	0	0	1	1	3	2	3	2	1	1	1	2	2	2	6	4	1	1	2	-77	-77	-77	-77	-77	-77	1	-77	2	6	1	3	6	2	1	3	-77	-77	-77	-77	-77	-77	-77
1472	2	-77	-77	-77	-77	-77	-77	-77	-77	-77	98	3	1	98	1	98	1	3	2	2	2	6	6	1	1	2	-77	-77	-77	-77	-77	-77	1	-77	2	3	1	1	6	1	1	5	0	0	1	1	0	0	0
1473	2	-77	-77	-77	-77	-77	-77	-77	-77	-77	2	3	1	1	98	98	5	1	1	2	2	6	3	3	3	1	-77	-77	-77	-77	-77	-77	1	-77	2	1	1	2	6	1	1	5	0	0	1	1	0	0	0
1474	2	-77	-77	-77	-77	-77	-77	-77	-77	-77	2	3	1	1	3	1	1	2	2	2	1	5	3	1	6	1	-77	-77	-77	-77	-77	-77	1	-77	2	4	2	5	5	2	1	5	1	0	0	1	0	0	0
1475	2	-77	-77	-77	-77	-77	-77	-77	-77	-77	1	1	3	1	1	98	1	3	2	3	2	6	2	1	6	1	-77	-77	-77	-77	-77	-77	1	-77	2	6	1	5	6	1	1	5	0	0	1	1	0	0	0
1476	2	-77	-77	-77	-77	-77	-77	-77	-77	-77	3	3	3	1	3	1	1	1	2	3	2	5	3	3	1	2	-77	-77	-77	-77	-77	-77	1	-77	2	6	1	1	6	1	1	5	0	0	1	1	0	0	0
1477	2	-77	-77	-77	-77	-77	-77	-77	-77	-77	1	3	1	1	3	1	1	1	3	3	2	2	1	6	1	1	-77	-77	-77	-77	-77	-77	2	-77	2	98	1	2	6	1	1	5	0	0	1	1	0	0	0
1478	2	-77	-77	-77	-77	-77	-77	-77	-77	-77	2	3	1	1	3	1	1	1	2	3	2	3	2	6	2	1	-77	-77	-77	-77	-77	-77	1	-77	2	5	1	5	5	2	1	5	0	0	1	1	0	0	0
1479	1	1	1	0	0	0	1	0	0	3	1	98	2	1	3	1	1	3	1	3	2	2	98	6	1	1	-77	-77	-77	-77	-77	-77	5	3	2	5	1	1	6	2	3	5	0	0	1	0	1	1	0
1480	2	-77	-77	-77	-77	-77	-77	-77	-77	-77	2	3	1	1	2	3	1	1	3	3	2	1	2	6	1	1	-77	-77	-77	-77	-77	-77	1	-77	2	5	4	5	5	1	2	-77	-77	-77	-77	-77	-77	-77	-77
1481	2	-77	-77	-77	-77	-77	-77	-77	-77	-77	1	1	1	1	2	1	1	1	3	3	2	4	3	3	1	2	-77	-77	-77	-77	-77	-77	2	-77	2	4	1	6	6	1	1	5	0	0	1	1	0	0	0
1482	2	-77	-77	-77	-77	-77	-77	-77	-77	-77	1	3	1	1	3	3	1	1	1	2	1	5	4	4	1	1	-77	-77	-77	-77	-77	-77	2	-77	2	5	2	3	5	1	1	4	0	0	0	1	0	0	0
1483	2	-77	-77	-77	-77	-77	-77	-77	-77	-77	1	98	1	1	2	1	2	3	2	2	1	3	3	3	1	1	-77	-77	-77	-77	-77	-77	1	-77	2	5	1	4	6	2	3	5	1	0	1	1	1	0	0
1484	1	1	0	1	0	0	0	0	0	3	3	3	3	1	3	2	1	1	2	3	2	2	3	6	1	1	-77	-77	-77	-77	-77	-77	2	-77	2	2	1	1	3	2	3	4	0	0	1	1	0	0	0
1485	2	-77	-77	-77	-77	-77	-77	-77	-77	-77	1	3	1	1	3	1	1	1	2	3	1	4	5	1	1	1	-77	-77	-77	-77	-77	-77	2	-77	98	98	98	98	98	2	1	5	0	0	1	1	0	0	1
1486	2	-77	-77	-77	-77	-77	-77	-77	-77	-77	1	3	1	1	2	1	6	1	1	3	1	98	3	1	1	2	-77	-77	-77	-77	-77	-77	1	-77	2	1	1	1	6	1	2	-77	-77	-77	-77	-77	-77	-77	-77
1487	2	-77	-77	-77	-77	-77	-77	-77	-77	-77	1	3	1	1	3	98	5	3	2	2	2	4	3	1	1	1	-77	-77	-77	-77	-77	-77	1	-77	2	3	1	3	6	1	1	5	0	0	1	1	0	0	0
1488	2	-77	-77	-77	-77	-77	-77	-77	-77	-77	1	1	1	1	2	2	2	1	2	2	2	3	2	6	1	1	-77	-77	-77	-77	-77	-77	3	-77	2	6	1	5	6	1	1	4	1	0	1	1	1	1	0
1489	2	-77	-77	-77	-77	-77	-77	-77	-77	-77	1	1	1	98	3	1	6	1	3	3	2	6	2	6	2	1	-77	-77	-77	-77	-77	-77	1	-77	2	1	3	6	6	1	1	5	0	0	0	0	0	1	1
1490	2	-77	-77	-77	-77	-77	-77	-77	-77	-77	3	1	1	1	3	1	1	3	2	3	2	3	4	2	4	2	-77	-77	-77	-77	-77	-77	2	-77	2	3	2	4	6	1	2	-77	-77	-77	-77	-77	-77	-77	-77
1491	2	-77	-77	-77	-77	-77	-77	-77	-77	-77	3	3	1	1	1	3	2	1	2	2	2	5	5	2	3	1	-77	-77	-77	-77	-77	-77	1	-77	2	1	2	1	6	1	2	-77	-77	-77	-77	-77	-77	-77	-77
1492	1	1	1	1	0	0	1	1	0	2	2	1	1	1	3	1	1	1	1	2	2	2	3	5	5	1	-77	-77	-77	-77	-77	-77	1	-77	2	6	1	6	6	2	3	3	-77	-77	-77	-77	-77	-77	-77
1493	2	-77	-77	-77	-77	-77	-77	-77	-77	-77	2	2	1	1	3	2	1	3	2	3	1	4	5	3	4	1	-77	-77	-77	-77	-77	-77	1	-77	2	4	3	3	4	2	1	4	1	1	0	0	0	0	0
1494	2	-77	-77	-77	-77	-77	-77	-77	-77	-77	98	98	98	98	98	98	1	1	98	98	98	6	6	1	1	2	-77	-77	-77	-77	-77	-77	1	-77	2	98	98	98	98	98	1	5	1	0	1	1	0	0	0
1495	2	-77	-77	-77	-77	-77	-77	-77	-77	-77	2	2	1	1	2	98	1	1	2	3	2	5	2	3	1	2	-77	-77	-77	-77	-77	-77	2	-77	2	2	1	2	5	1	3	3	-77	-77	-77	-77	-77	-77	-77
1496	1	0	1	1	0	0	0	0	0	1	3	2	1	1	3	1	1	1	2	3	2	3	3	6	1	1	-77	-77	-77	-77	-77	-77	1	-77	2	3	1	4	6	2	3	5	0	0	1	0	1	0	1
1497	2	-77	-77	-77	-77	-77	-77	-77	-77	-77	3	98	1	1	3	1	1	1	98	3	2	3	2	3	6	2	-77	-77	-77	-77	-77	-77	1	-77	2	1	3	1	5	1	3	5	0	1	0	0	0	0	0
1498	2	-77	-77	-77	-77	-77	-77	-77	-77	-77	3	2	1	1	3	1	1	1	2	3	2	98	6	1	1	2	-77	-77	-77	-77	-77	-77	1	-77	2	3	1	2	6	1	3	5	1	0	0	0	0	0	0
1499	1	1	1	0	0	0	0	0	0	5	3	3	1	1	3	1	1	3	2	2	2	3	5	5	1	2	-77	-77	-77	-77	-77	-77	1	-77	2	6	1	3	6	2	1	3	-77	-77	-77	-77	-77	-77	-77
1500	2	-77	-77	-77	-77	-77	-77	-77	-77	-77	3	3	3	1	3	1	1	1	2	3	2	3	3	6	1	1	-77	-77	-77	-77	-77	-77	1	-77	2	6	1	1	6	1	3	5	0	0	1	1	0	0	0
1501	1	1	0	0	0	0	1	0	0	3	2	3	2	1	3	2	1	1	3	3	2	3	2	6	1	1	-77	-77	-77	-77	-77	-77	2	-77	1	5	1	6	6	2	3	1	-77	-77	-77	-77	-77	-77	-77
1502	2	-77	-77	-77	-77	-77	-77	-77	-77	-77	2	2	1	1	2	1	5	1	3	3	2	4	2	4	2	2	-77	-77	-77	-77	-77	-77	2	-77	2	2	2	2	5	1	1	5	1	0	1	0	0	0	0
1503	2	-77	-77	-77	-77	-77	-77	-77	-77	-77	1	98	1	1	3	3	2	1	3	3	2	2	1	2	1	1	-77	-77	-77	-77	-77	-77	3	-77	2	2	3	6	6	2	1	1	-77	-77	-77	-77	-77	-77	-77
1504	2	-77	-77	-77	-77	-77	-77	-77	-77	-77	98	1	3	98	1	1	1	1	3	3	2	3	4	4	1	3	6	6	1	6	6	6	2	-77	2	5	1	1	4	1	1	5	1	0	1	0	0	0	0
1505	2	-77	-77	-77	-77	-77	-77	-77	-77	-77	1	3	1	1	3	98	5	1	2	3	2	5	5	1	1	1	-77	-77	-77	-77	-77	-77	1	-77	2	3	1	3	6	1	3	4	1	0	0	1	0	0	0
1506	2	-77	-77	-77	-77	-77	-77	-77	-77	-77	98	2	2	1	3	3	1	1	2	3	2	3	5	6	1	1	-77	-77	-77	-77	-77	-77	2	-77	1	2	1	4	6	2	1	4	0	0	1	1	0	0	0
1507	1	1	0	1	0	0	0	1	0	2	1	3	1	1	3	1	1	1	98	3	2	4	5	98	2	1	-77	-77	-77	-77	-77	-77	3	-77	2	4	1	6	6	1	1	5	1	0	0	0	0	0	0
1508	1	1	0	0	0	0	0	1	0	6	98	3	98	1	3	98	1	1	1	3	2	2	3	2	1	1	-77	-77	-77	-77	-77	-77	1	-77	2	3	1	98	6	2	1	2	-77	-77	-77	-77	-77	-77	-77
1509	2	-77	-77	-77	-77	-77	-77	-77	-77	-77	1	2	1	1	1	1	1	3	1	3	2	4	4	5	1	2	-77	-77	-77	-77	-77	-77	1	-77	2	3	1	2	5	2	1	2	-77	-77	-77	-77	-77	-77	-77
1510	2	-77	-77	-77	-77	-77	-77	-77	-77	-77	1	98	1	1	3	1	1	1	1	3	2	3	3	6	1	1	-77	-77	-77	-77	-77	-77	1	-77	1	6	1	6	6	1	3	2	-77	-77	-77	-77	-77	-77	-77
1511	1	1	1	1	0	0	0	1	0	1	3	3	1	1	3	1	1	1	2	2	2	2	1	6	1	1	-77	-77	-77	-77	-77	-77	1	-77	2	4	1	5	6	2	3	5	0	0	0	0	0	0	1
1512	2	-77	-77	-77	-77	-77	-77	-77	-77	-77	1	3	1	1	1	98	1	1	2	3	2	5	2	6	1	1	-77	-77	-77	-77	-77	-77	1	-77	2	6	1	5	6	1	1	5	0	0	0	1	1	1	0
1513	2	-77	-77	-77	-77	-77	-77	-77	-77	-77	1	3	1	1	3	1	1	1	1	2	2	2	2	4	2	1	-77	-77	-77	-77	-77	-77	2	-77	1	6	1	6	6	2	1	1	-77	-77	-77	-77	-77	-77	-77
1514	2	-77	-77	-77	-77	-77	-77	-77	-77	-77	1	1	1	1	2	1	1	1	3	2	2	3	3	6	1	2	-77	-77	-77	-77	-77	-77	2	-77	2	1	1	1	2	1	3	5	1	0	0	1	0	0	0
1515	2	-77	-77	-77	-77	-77	-77	-77	-77	-77	1	1	1	98	1	1	1	1	2	2	2	3	3	1	1	1	-77	-77	-77	-77	-77	-77	1	-77	2	6	1	6	6	2	1	5	1	0	0	0	1	0	0
1516	1	0	1	1	0	0	0	1	0	98	98	3	3	3	3	98	5	3	1	3	2	98	98	1	1	1	-77	-77	-77	-77	-77	-77	98	-77	2	1	98	1	1	2	1	4	0	0	1	0	0	0	0
1517	2	-77	-77	-77	-77	-77	-77	-77	-77	-77	98	1	3	3	3	98	1	1	98	1	2	6	6	1	1	1	-77	-77	-77	-77	-77	-77	4	3	2	1	98	1	6	2	1	5	0	0	0	1	0	1	0
1518	2	-77	-77	-77	-77	-77	-77	-77	-77	-77	3	3	98	98	3	98	1	3	3	3	2	5	4	2	3	1	-77	-77	-77	-77	-77	-77	1	-77	2	6	1	6	6	1	3	2	-77	-77	-77	-77	-77	-77	-77
1519	1	0	0	1	0	0	0	1	0	1	1	3	1	1	3	1	2	2	2	2	2	3	5	6	1	1	-77	-77	-77	-77	-77	-77	1	-77	2	6	1	6	6	1	3	5	1	1	1	0	0	0	0
1520	2	-77	-77	-77	-77	-77	-77	-77	-77	-77	1	2	1	1	2	1	1	1	1	3	2	4	4	5	1	2	-77	-77	-77	-77	-77	-77	1	-77	2	5	2	3	6	1	1	4	1	0	0	0	0	0	1
1521	2	-77	-77	-77	-77	-77	-77	-77	-77	-77	1	1	1	1	1	1	1	1	3	3	2	3	1	6	1	1	-77	-77	-77	-77	-77	-77	1	-77	2	6	1	4	6	1	3	5	1	0	1	1	0	0	0
1522	2	-77	-77	-77	-77	-77	-77	-77	-77	-77	3	3	1	1	3	1	1	1	1	3	2	4	2	6	6	1	-77	-77	-77	-77	-77	-77	6	3	2	1	1	1	3	2	3	1	-77	-77	-77	-77	-77	-77	-77
1523	2	-77	-77	-77	-77	-77	-77	-77	-77	-77	1	2	1	1	3	1	1	1	1	3	2	1	1	6	1	1	-77	-77	-77	-77	-77	-77	1	-77	2	6	1	6	6	2	3	1	-77	-77	-77	-77	-77	-77	-77
1524	2	-77	-77	-77	-77	-77	-77	-77	-77	-77	3	2	1	1	3	1	1	2	3	2	2	4	6	2	2	2	-77	-77	-77	-77	-77	-77	1	-77	2	4	1	1	6	2	1	5	0	1	1	0	0	0	0
1525	2	-77	-77	-77	-77	-77	-77	-77	-77	-77	1	3	1	1	3	3	1	1	98	2	2	3	2	2	1	2	-77	-77	-77	-77	-77	-77	2	-77	2	6	1	3	5	2	1	1	-77	-77	-77	-77	-77	-77	-77
1526	2	-77	-77	-77	-77	-77	-77	-77	-77	-77	3	1	1	1	3	1	1	1	98	2	2	4	4	1	1	1	-77	-77	-77	-77	-77	-77	1	-77	2	1	1	2	6	2	3	3	-77	-77	-77	-77	-77	-77	-77
1527	2	-77	-77	-77	-77	-77	-77	-77	-77	-77	1	3	1	1	3	1	1	1	1	2	2	4	4	6	1	1	-77	-77	-77	-77	-77	-77	1	-77	2	3	1	1	6	2	3	5	0	0	0	1	0	0	0
1528	2	-77	-77	-77	-77	-77	-77	-77	-77	-77	1	1	1	1	2	1	2	3	2	2	1	4	5	2	3	2	-77	-77	-77	-77	-77	-77	2	-77	2	2	2	3	6	2	3	5	1	0	0	1	0	0	0
1529	2	-77	-77	-77	-77	-77	-77	-77	-77	-77	1	98	1	1	3	1	1	1	2	2	2	3	2	5	2	1	-77	-77	-77	-77	-77	-77	1	-77	2	3	1	3	5	2	3	5	0	0	1	0	0	0	0
1530	2	-77	-77	-77	-77	-77	-77	-77	-77	-77	1	3	1	1	3	2	1	1	1	3	2	2	3	6	1	1	-77	-77	-77	-77	-77	-77	1	-77	2	1	1	1	6	2	1	5	0	0	0	1	0	0	0
1531	2	-77	-77	-77	-77	-77	-77	-77	-77	-77	1	98	1	1	3	1	1	1	3	3	2	3	3	6	1	1	-77	-77	-77	-77	-77	-77	1	-77	2	5	1	3	5	98	3	5	0	0	0	1	0	0	0
1532	1	0	0	0	1	0	0	0	0	2	1	1	3	1	3	1	1	1	3	3	2	3	2	6	1	1	-77	-77	-77	-77	-77	-77	4	3	1	3	1	2	6	1	1	1	-77	-77	-77	-77	-77	-77	-77
1533	1	1	0	1	1	0	1	1	0	1	1	1	1	1	3	1	98	1	98	3	1	1	1	6	1	1	-77	-77	-77	-77	-77	-77	6	1	2	1	1	6	6	98	3	2	-77	-77	-77	-77	-77	-77	-77
1534	2	-77	-77	-77	-77	-77	-77	-77	-77	-77	1	3	98	1	1	1	1	1	1	3	2	3	1	6	1	1	-77	-77	-77	-77	-77	-77	1	-77	2	6	1	6	6	1	1	5	1	0	1	0	0	0	0
1535	2	-77	-77	-77	-77	-77	-77	-77	-77	-77	1	2	1	1	3	1	2	3	98	3	2	2	3	1	1	3	3	2	1	1	2	1	6	2	2	2	3	1	6	98	1	5	1	1	0	1	0	1	0
1536	2	-77	-77	-77	-77	-77	-77	-77	-77	-77	3	3	3	1	3	2	1	3	2	2	2	5	5	2	1	1	-77	-77	-77	-77	-77	-77	1	-77	2	1	1	1	6	2	3	5	1	0	1	1	0	0	0
1537	2	-77	-77	-77	-77	-77	-77	-77	-77	-77	98	98	98	1	1	98	1	1	2	2	2	4	4	5	1	1	-77	-77	-77	-77	-77	-77	2	-77	2	1	1	3	6	1	1	5	1	0	0	1	0	0	1
1538	1	1	0	0	0	0	0	1	0	3	1	1	1	1	1	1	4	1	98	3	2	3	3	6	4	1	-77	-77	-77	-77	-77	-77	3	-77	2	4	1	1	6	1	1	5	0	0	1	1	0	0	0
1539	2	-77	-77	-77	-77	-77	-77	-77	-77	-77	1	2	1	1	2	1	5	1	1	2	1	3	2	3	1	1	-77	-77	-77	-77	-77	-77	1	-77	2	4	1	6	6	1	3	5	0	0	0	1	0	0	0
1540	2	-77	-77	-77	-77	-77	-77	-77	-77	-77	3	3	1	1	3	1	2	3	3	3	2	4	4	5	2	1	-77	-77	-77	-77	-77	-77	1	-77	2	4	3	2	4	2	1	4	0	0	1	1	0	0	0
1541	2	-77	-77	-77	-77	-77	-77	-77	-77	-77	3	2	1	1	3	2	1	1	2	3	2	3	6	6	1	2	-77	-77	-77	-77	-77	-77	1	-77	2	3	5	1	98	1	3	5	0	0	0	1	0	0	0
1542	1	1	0	1	0	0	0	1	0	3	1	1	1	1	1	1	1	1	3	3	2	3	1	5	1	1	-77	-77	-77	-77	-77	-77	1	-77	2	1	98	2	4	1	3	5	0	0	1	0	1	0	0
1543	1	1	0	1	0	0	0	0	0	5	1	1	1	1	3	2	1	1	1	3	1	6	6	2	1	1	-77	-77	-77	-77	-77	-77	1	-77	2	6	1	6	6	1	1	5	1	0	0	1	0	0	0
1544	1	1	1	1	0	1	1	1	0	1	3	98	98	1	3	98	1	1	3	3	2	1	1	6	1	1	-77	-77	-77	-77	-77	-77	6	1	1	4	1	6	6	2	3	1	-77	-77	-77	-77	-77	-77	-77
1545	2	-77	-77	-77	-77	-77	-77	-77	-77	-77	2	1	1	1	3	3	1	1	1	3	1	4	4	2	2	3	2	5	3	5	3	3	4	3	2	4	2	4	6	2	1	4	0	0	1	1	0	0	0
1546	1	1	0	0	0	0	1	1	0	2	1	3	3	1	3	1	1	3	98	2	1	5	5	98	1	1	-77	-77	-77	-77	-77	-77	1	-77	2	2	1	2	6	2	1	5	0	0	1	0	0	0	1
1547	1	1	0	1	0	0	0	1	0	1	3	1	1	1	3	1	1	1	1	3	2	5	5	3	1	1	-77	-77	-77	-77	-77	-77	1	-77	2	6	1	3	6	1	1	5	0	0	1	1	0	0	0
1548	2	-77	-77	-77	-77	-77	-77	-77	-77	-77	2	98	98	1	3	98	1	1	2	2	1	5	5	2	2	2	-77	-77	-77	-77	-77	-77	3	-77	2	6	4	1	6	2	1	5	0	0	0	1	0	0	0
1549	2	-77	-77	-77	-77	-77	-77	-77	-77	-77	1	1	1	1	3	3	1	1	2	3	2	4	2	6	1	2	-77	-77	-77	-77	-77	-77	1	-77	2	5	2	5	6	1	1	5	0	0	1	1	1	0	0
1550	2	-77	-77	-77	-77	-77	-77	-77	-77	-77	1	2	1	1	98	1	1	1	2	3	2	3	2	6	1	1	-77	-77	-77	-77	-77	-77	2	-77	2	6	1	6	6	2	3	2	-77	-77	-77	-77	-77	-77	-77
1551	2	-77	-77	-77	-77	-77	-77	-77	-77	-77	1	3	1	1	2	1	1	1	1	2	2	5	6	2	1	1	-77	-77	-77	-77	-77	-77	1	-77	2	6	2	3	6	2	3	5	0	0	0	1	0	0	0
1552	1	0	1	1	0	0	0	1	0	1	1	3	1	1	3	1	1	3	3	2	1	2	4	6	1	1	-77	-77	-77	-77	-77	-77	5	3	2	1	2	98	6	1	1	5	0	0	0	0	0	0	1
1553	2	-77	-77	-77	-77	-77	-77	-77	-77	-77	1	3	1	1	3	3	1	1	3	3	2	5	6	2	1	2	-77	-77	-77	-77	-77	-77	1	-77	2	6	1	2	5	1	1	5	1	0	0	1	0	0	0
1554	2	-77	-77	-77	-77	-77	-77	-77	-77	-77	3	3	2	1	3	3	1	3	3	3	2	5	5	3	1	1	-77	-77	-77	-77	-77	-77	2	-77	2	6	2	6	6	2	1	5	0	0	0	0	0	0	1
1555	2	-77	-77	-77	-77	-77	-77	-77	-77	-77	1	2	1	1	2	1	5	1	3	3	2	2	3	5	1	1	-77	-77	-77	-77	-77	-77	2	-77	2	3	1	5	6	2	1	5	0	0	0	0	1	0	0
1556	1	1	1	0	0	0	0	1	0	1	3	3	1	1	3	3	1	1	1	2	2	3	2	5	1	1	-77	-77	-77	-77	-77	-77	2	-77	1	6	1	6	6	1	1	2	-77	-77	-77	-77	-77	-77	-77
1557	2	-77	-77	-77	-77	-77	-77	-77	-77	-77	2	3	1	1	3	1	1	1	3	3	2	2	3	2	1	2	-77	-77	-77	-77	-77	-77	2	-77	2	5	1	5	6	2	1	2	-77	-77	-77	-77	-77	-77	-77
1558	1	1	0	0	0	0	0	0	0	1	2	98	1	1	3	2	1	1	3	3	2	4	2	6	1	1	-77	-77	-77	-77	-77	-77	1	-77	2	98	98	1	6	2	3	2	-77	-77	-77	-77	-77	-77	-77
1559	2	-77	-77	-77	-77	-77	-77	-77	-77	-77	1	1	1	3	1	1	1	1	2	3	1	4	3	6	1	1	-77	-77	-77	-77	-77	-77	2	-77	2	1	1	1	6	1	2	-77	-77	-77	-77	-77	-77	-77	-77
1560	2	-77	-77	-77	-77	-77	-77	-77	-77	-77	1	2	98	1	3	1	1	1	2	3	2	3	2	6	1	2	-77	-77	-77	-77	-77	-77	1	-77	1	6	1	6	6	2	3	3	-77	-77	-77	-77	-77	-77	-77
1561	2	-77	-77	-77	-77	-77	-77	-77	-77	-77	1	1	1	1	3	3	1	3	1	98	1	4	6	1	2	4	6	6	1	1	1	6	6	2	2	1	1	1	6	2	2	-77	-77	-77	-77	-77	-77	-77	-77
1562	2	-77	-77	-77	-77	-77	-77	-77	-77	-77	1	3	1	1	3	1	1	1	3	3	2	2	3	6	1	1	-77	-77	-77	-77	-77	-77	1	-77	2	6	1	3	6	1	3	2	-77	-77	-77	-77	-77	-77	-77
1563	2	-77	-77	-77	-77	-77	-77	-77	-77	-77	3	3	1	1	3	1	1	1	1	3	2	4	4	1	1	1	-77	-77	-77	-77	-77	-77	1	-77	2	6	1	1	6	1	1	5	0	0	0	0	0	0	1
1564	2	-77	-77	-77	-77	-77	-77	-77	-77	-77	3	98	2	1	3	1	1	1	2	3	2	3	2	6	1	1	-77	-77	-77	-77	-77	-77	2	-77	2	6	1	4	6	1	3	1	-77	-77	-77	-77	-77	-77	-77
1565	2	-77	-77	-77	-77	-77	-77	-77	-77	-77	1	3	2	1	2	2	1	3	1	3	1	3	3	5	3	1	-77	-77	-77	-77	-77	-77	1	-77	2	2	1	2	5	2	3	2	-77	-77	-77	-77	-77	-77	-77
1566	2	-77	-77	-77	-77	-77	-77	-77	-77	-77	1	3	1	1	3	1	1	1	3	3	2	3	3	6	1	1	-77	-77	-77	-77	-77	-77	1	-77	2	1	1	1	3	2	1	4	1	0	0	0	0	0	0
1567	1	1	0	1	0	0	0	1	0	2	2	98	1	1	2	1	1	1	3	2	1	3	2	6	2	1	-77	-77	-77	-77	-77	-77	1	-77	2	6	1	6	6	2	1	5	0	0	1	1	1	0	0
1568	2	-77	-77	-77	-77	-77	-77	-77	-77	-77	1	3	1	1	3	1	1	1	1	3	2	2	3	6	1	1	-77	-77	-77	-77	-77	-77	2	-77	1	6	1	6	6	1	3	1	-77	-77	-77	-77	-77	-77	-77
1569	2	-77	-77	-77	-77	-77	-77	-77	-77	-77	3	3	3	1	1	1	6	1	1	3	1	6	6	6	1	1	-77	-77	-77	-77	-77	-77	1	-77	2	1	98	5	6	1	2	-77	-77	-77	-77	-77	-77	-77	-77
1570	1	0	1	1	0	0	0	0	0	1	3	98	1	1	3	1	1	1	2	3	2	3	1	6	1	1	-77	-77	-77	-77	-77	-77	2	-77	1	6	1	6	6	2	3	2	-77	-77	-77	-77	-77	-77	-77
1571	1	1	0	1	0	0	0	0	0	1	2	3	1	1	3	3	2	2	1	2	2	4	2	6	1	2	-77	-77	-77	-77	-77	-77	1	-77	1	6	1	3	6	2	3	3	-77	-77	-77	-77	-77	-77	-77
1572	1	1	0	0	0	0	0	1	0	3	1	2	1	1	1	1	1	3	1	2	2	5	2	2	2	1	-77	-77	-77	-77	-77	-77	2	-77	2	1	1	3	6	2	1	5	0	0	0	0	1	0	0
1573	2	-77	-77	-77	-77	-77	-77	-77	-77	-77	3	2	1	2	3	2	1	1	2	3	2	2	3	5	1	2	-77	-77	-77	-77	-77	-77	1	-77	2	6	1	6	6	2	1	5	0	0	1	1	0	0	0
1574	1	0	1	1	0	0	1	0	0	2	2	2	1	1	3	2	1	1	1	2	2	3	2	5	2	1	-77	-77	-77	-77	-77	-77	2	-77	2	5	1	3	5	2	3	5	0	0	0	0	1	0	0
1575	2	-77	-77	-77	-77	-77	-77	-77	-77	-77	1	1	1	1	1	1	1	1	3	2	2	3	3	6	1	1	-77	-77	-77	-77	-77	-77	2	-77	2	5	6	3	6	2	2	-77	-77	-77	-77	-77	-77	-77	-77
1576	1	0	0	0	0	0	0	1	0	2	1	1	1	1	3	1	2	1	2	3	98	2	2	6	1	2	-77	-77	-77	-77	-77	-77	3	-77	2	3	2	3	6	2	3	5	0	0	0	1	1	0	0
1577	2	-77	-77	-77	-77	-77	-77	-77	-77	-77	98	3	1	98	3	98	2	2	2	2	2	6	6	1	3	1	-77	-77	-77	-77	-77	-77	1	-77	2	6	1	6	6	2	3	5	0	0	1	1	0	0	0
1578	2	-77	-77	-77	-77	-77	-77	-77	-77	-77	1	1	1	1	3	1	1	1	2	3	2	3	4	3	1	1	-77	-77	-77	-77	-77	-77	2	-77	2	1	1	3	2	2	1	5	0	0	1	0	0	0	0
1579	1	1	0	0	0	0	0	0	0	1	3	98	98	98	98	98	1	3	1	3	2	4	6	98	1	1	-77	-77	-77	-77	-77	-77	1	-77	2	1	1	1	6	1	1	5	0	0	0	1	0	0	0
1580	2	-77	-77	-77	-77	-77	-77	-77	-77	-77	1	3	1	1	3	1	1	3	1	3	2	3	3	2	2	1	-77	-77	-77	-77	-77	-77	2	-77	2	1	1	5	6	2	1	5	0	0	1	0	0	0	0
1581	1	1	1	1	0	0	1	1	0	1	1	1	1	1	2	2	1	1	2	2	2	3	2	4	3	1	-77	-77	-77	-77	-77	-77	1	-77	2	1	1	6	3	1	1	5	0	0	1	0	1	1	0
1582	2	-77	-77	-77	-77	-77	-77	-77	-77	-77	3	3	1	98	3	3	98	1	1	3	1	1	3	4	1	2	-77	-77	-77	-77	-77	-77	1	-77	2	98	3	1	6	1	1	5	0	0	0	1	0	0	1
1583	1	1	0	0	0	0	0	1	0	2	3	3	1	1	3	2	1	1	1	3	2	3	3	2	1	1	-77	-77	-77	-77	-77	-77	5	1	1	6	1	6	6	2	1	3	-77	-77	-77	-77	-77	-77	-77
1584	2	-77	-77	-77	-77	-77	-77	-77	-77	-77	2	3	3	1	3	1	1	1	1	3	2	1	1	6	1	1	-77	-77	-77	-77	-77	-77	4	1	2	3	1	6	6	2	3	5	0	0	0	0	1	0	0
1585	1	1	0	1	0	0	0	0	0	1	1	1	1	1	3	1	1	1	3	3	2	1	1	6	1	1	-77	-77	-77	-77	-77	-77	6	1	1	6	1	6	6	1	3	1	-77	-77	-77	-77	-77	-77	-77
1586	1	1	1	0	0	0	1	1	0	1	1	3	1	1	3	2	1	1	3	3	2	1	1	6	1	1	-77	-77	-77	-77	-77	-77	2	-77	1	2	1	3	6	2	3	3	-77	-77	-77	-77	-77	-77	-77
1587	2	-77	-77	-77	-77	-77	-77	-77	-77	-77	3	3	1	1	3	3	1	2	2	3	2	3	2	6	1	2	-77	-77	-77	-77	-77	-77	1	-77	2	6	1	5	6	1	1	2	-77	-77	-77	-77	-77	-77	-77
1588	1	0	1	0	0	0	0	1	0	4	1	1	1	1	1	1	1	2	2	2	2	3	5	3	1	1	-77	-77	-77	-77	-77	-77	1	-77	2	6	1	6	6	1	2	-77	-77	-77	-77	-77	-77	-77	-77
1589	2	-77	-77	-77	-77	-77	-77	-77	-77	-77	1	3	1	1	3	1	2	1	1	2	2	2	4	5	1	1	-77	-77	-77	-77	-77	-77	3	-77	2	2	98	1	4	1	1	4	1	0	1	0	1	0	0
1590	2	-77	-77	-77	-77	-77	-77	-77	-77	-77	3	3	1	1	3	1	1	1	2	3	2	2	2	1	1	1	-77	-77	-77	-77	-77	-77	1	-77	2	6	1	6	6	2	1	5	0	0	1	0	0	0	0
1591	2	-77	-77	-77	-77	-77	-77	-77	-77	-77	98	98	98	98	98	98	2	98	2	98	2	6	6	1	98	2	-77	-77	-77	-77	-77	-77	1	-77	2	6	1	2	6	2	2	-77	-77	-77	-77	-77	-77	-77	-77
1592	2	-77	-77	-77	-77	-77	-77	-77	-77	-77	1	98	1	1	3	2	1	3	1	3	2	3	3	1	1	2	-77	-77	-77	-77	-77	-77	1	-77	2	1	1	1	6	98	2	-77	-77	-77	-77	-77	-77	-77	-77
1593	1	1	0	1	0	0	0	0	0	1	2	2	1	1	3	1	1	3	2	3	2	3	3	6	1	1	-77	-77	-77	-77	-77	-77	1	-77	2	6	1	3	6	1	3	1	-77	-77	-77	-77	-77	-77	-77
1594	2	-77	-77	-77	-77	-77	-77	-77	-77	-77	3	3	1	1	3	1	1	1	98	3	2	2	3	6	1	1	-77	-77	-77	-77	-77	-77	1	-77	1	6	1	6	6	2	3	1	-77	-77	-77	-77	-77	-77	-77
1595	2	-77	-77	-77	-77	-77	-77	-77	-77	-77	1	98	1	1	1	1	1	1	2	2	2	4	4	2	98	1	-77	-77	-77	-77	-77	-77	6	3	2	98	98	98	98	1	3	5	0	0	1	0	0	0	1
1596	2	-77	-77	-77	-77	-77	-77	-77	-77	-77	3	3	1	1	3	1	1	1	1	3	2	5	4	6	1	2	-77	-77	-77	-77	-77	-77	1	-77	2	6	1	1	6	2	1	5	0	0	1	0	0	0	1
1597	2	-77	-77	-77	-77	-77	-77	-77	-77	-77	3	98	1	1	3	98	3	1	2	3	2	2	2	6	1	1	-77	-77	-77	-77	-77	-77	1	-77	2	6	1	2	6	2	1	5	0	0	0	1	0	0	0
1598	2	-77	-77	-77	-77	-77	-77	-77	-77	-77	2	3	1	1	3	3	1	1	3	3	2	3	1	1	1	1	-77	-77	-77	-77	-77	-77	1	-77	1	6	1	6	6	2	3	3	-77	-77	-77	-77	-77	-77	-77
1599	2	-77	-77	-77	-77	-77	-77	-77	-77	-77	1	1	1	1	3	2	1	1	2	3	2	2	2	5	3	2	-77	-77	-77	-77	-77	-77	1	-77	2	3	2	2	5	2	1	3	-77	-77	-77	-77	-77	-77	-77
1600	1	1	1	1	0	0	1	1	0	1	3	3	1	3	3	3	1	1	3	3	2	2	1	2	1	1	-77	-77	-77	-77	-77	-77	2	-77	1	6	4	6	6	2	3	2	-77	-77	-77	-77	-77	-77	-77
1601	2	-77	-77	-77	-77	-77	-77	-77	-77	-77	1	1	1	1	3	3	1	1	1	3	2	3	3	6	1	1	-77	-77	-77	-77	-77	-77	1	-77	2	6	1	6	98	2	1	2	-77	-77	-77	-77	-77	-77	-77
1602	2	-77	-77	-77	-77	-77	-77	-77	-77	-77	1	3	1	1	3	1	1	3	3	3	2	3	3	3	1	2	-77	-77	-77	-77	-77	-77	2	-77	2	6	1	6	6	1	1	5	1	1	1	1	0	0	0
1603	1	0	1	1	0	1	1	1	0	4	1	1	1	1	3	1	1	1	1	2	2	2	2	6	1	1	-77	-77	-77	-77	-77	-77	6	1	2	1	1	1	6	2	3	5	1	0	1	0	1	0	0
1604	2	-77	-77	-77	-77	-77	-77	-77	-77	-77	98	98	98	98	98	98	2	1	3	3	98	6	6	1	1	4	1	6	6	6	6	6	1	-77	2	3	2	1	6	98	1	5	0	0	0	1	0	0	0
1605	2	-77	-77	-77	-77	-77	-77	-77	-77	-77	3	3	98	1	3	98	1	2	2	3	2	2	2	6	1	1	-77	-77	-77	-77	-77	-77	2	-77	1	6	2	6	6	1	1	4	0	0	1	0	1	0	0
1606	2	-77	-77	-77	-77	-77	-77	-77	-77	-77	2	2	2	2	1	3	1	3	2	2	1	3	3	1	3	1	-77	-77	-77	-77	-77	-77	1	-77	2	1	1	1	6	1	1	5	0	0	0	1	0	0	0
1607	2	-77	-77	-77	-77	-77	-77	-77	-77	-77	3	3	1	1	3	3	1	1	2	3	2	2	3	6	1	1	-77	-77	-77	-77	-77	-77	1	-77	1	6	1	6	6	2	3	1	-77	-77	-77	-77	-77	-77	-77
1608	2	-77	-77	-77	-77	-77	-77	-77	-77	-77	1	3	1	1	3	1	1	3	3	3	2	6	3	1	1	1	-77	-77	-77	-77	-77	-77	1	-77	2	6	1	6	6	1	1	5	0	0	0	1	0	0	0
1609	2	-77	-77	-77	-77	-77	-77	-77	-77	-77	1	1	1	1	2	3	1	3	1	2	1	4	3	2	1	1	-77	-77	-77	-77	-77	-77	1	-77	2	98	2	2	6	2	1	5	1	0	0	0	0	0	0
1610	2	-77	-77	-77	-77	-77	-77	-77	-77	-77	1	98	1	1	1	1	1	2	2	3	2	3	1	5	1	1	-77	-77	-77	-77	-77	-77	1	-77	2	6	1	6	6	1	3	3	-77	-77	-77	-77	-77	-77	-77
1611	2	-77	-77	-77	-77	-77	-77	-77	-77	-77	3	3	1	1	3	3	1	1	3	3	2	2	3	6	1	1	-77	-77	-77	-77	-77	-77	1	-77	2	98	1	6	6	1	1	5	0	0	0	0	0	0	1
1612	1	1	1	1	0	0	1	0	0	3	1	3	3	1	3	3	1	1	1	3	2	5	1	6	1	1	-77	-77	-77	-77	-77	-77	4	1	1	1	1	6	6	2	3	3	-77	-77	-77	-77	-77	-77	-77
1613	1	0	0	0	0	1	0	0	0	1	3	3	1	1	3	1	1	1	1	3	2	1	1	6	1	1	-77	-77	-77	-77	-77	-77	1	-77	2	1	1	5	6	2	1	5	1	0	1	0	0	0	0
1614	2	-77	-77	-77	-77	-77	-77	-77	-77	-77	3	98	1	1	98	98	1	3	3	3	1	3	4	3	1	2	-77	-77	-77	-77	-77	-77	2	-77	2	2	1	3	3	1	1	5	0	0	0	1	0	0	0
1615	2	-77	-77	-77	-77	-77	-77	-77	-77	-77	2	1	2	2	3	1	1	3	1	2	2	3	4	3	1	1	-77	-77	-77	-77	-77	-77	1	-77	2	6	1	6	6	1	3	3	-77	-77	-77	-77	-77	-77	-77
1616	1	1	0	0	0	0	1	0	0	1	1	1	1	2	3	1	1	1	1	1	2	1	1	1	1	1	-77	-77	-77	-77	-77	-77	1	-77	2	1	1	1	1	2	3	3	-77	-77	-77	-77	-77	-77	-77
1617	1	1	1	1	0	1	1	1	0	1	3	1	1	1	3	3	1	1	3	3	2	1	1	6	1	1	-77	-77	-77	-77	-77	-77	6	1	1	6	1	6	6	1	3	5	0	0	0	0	1	0	0
1618	2	-77	-77	-77	-77	-77	-77	-77	-77	-77	1	3	1	2	3	3	1	1	2	3	2	3	1	6	1	1	-77	-77	-77	-77	-77	-77	3	-77	2	2	1	6	6	2	1	5	1	0	0	0	0	0	0
1619	2	-77	-77	-77	-77	-77	-77	-77	-77	-77	3	2	1	1	2	1	1	3	4	3	2	5	4	3	1	1	-77	-77	-77	-77	-77	-77	1	-77	2	4	1	3	3	2	3	5	1	1	0	1	0	0	0
1620	2	-77	-77	-77	-77	-77	-77	-77	-77	-77	3	1	1	1	3	1	1	3	1	3	1	5	3	3	1	2	-77	-77	-77	-77	-77	-77	2	-77	2	3	2	3	6	1	1	4	0	0	0	0	0	0	1
1621	2	-77	-77	-77	-77	-77	-77	-77	-77	-77	2	2	3	1	2	2	1	1	2	3	2	5	5	3	2	3	6	6	2	2	3	5	1	-77	2	6	2	3	6	2	1	5	0	0	1	1	0	0	0
1622	1	1	0	0	0	1	0	1	0	1	1	3	1	1	3	1	1	1	1	3	2	2	1	6	1	1	-77	-77	-77	-77	-77	-77	1	-77	2	6	1	6	6	2	1	5	0	0	0	1	1	0	0
1623	2	-77	-77	-77	-77	-77	-77	-77	-77	-77	3	3	3	1	3	1	1	1	2	3	2	3	3	6	1	2	-77	-77	-77	-77	-77	-77	1	-77	2	5	1	6	6	1	1	5	0	0	0	1	0	0	0
1624	1	1	0	1	0	0	1	1	0	1	2	3	1	1	3	3	2	3	1	3	2	2	2	5	1	1	-77	-77	-77	-77	-77	-77	1	-77	2	6	1	6	6	2	3	2	-77	-77	-77	-77	-77	-77	-77
1625	1	1	0	0	0	0	1	0	0	3	3	1	1	1	3	1	1	1	2	3	2	3	2	6	1	2	-77	-77	-77	-77	-77	-77	1	-77	1	6	1	3	6	1	3	3	-77	-77	-77	-77	-77	-77	-77
1626	2	-77	-77	-77	-77	-77	-77	-77	-77	-77	3	3	1	1	3	2	1	1	3	2	2	2	4	4	1	1	-77	-77	-77	-77	-77	-77	2	-77	2	2	1	3	6	98	1	5	0	0	0	1	0	0	0
1627	1	1	1	1	0	0	1	1	0	2	98	1	1	98	3	1	1	1	2	2	2	4	2	6	1	1	-77	-77	-77	-77	-77	-77	5	3	2	5	1	1	5	2	3	3	-77	-77	-77	-77	-77	-77	-77
1628	2	-77	-77	-77	-77	-77	-77	-77	-77	-77	2	98	98	98	98	98	1	3	98	2	98	6	6	2	4	1	-77	-77	-77	-77	-77	-77	1	-77	2	1	98	1	6	1	1	5	0	0	1	1	0	0	0
1629	1	1	1	1	0	1	1	0	0	1	3	3	1	1	3	2	1	1	1	3	2	1	1	6	1	1	-77	-77	-77	-77	-77	-77	3	-77	1	3	1	6	6	2	3	3	-77	-77	-77	-77	-77	-77	-77
1630	2	-77	-77	-77	-77	-77	-77	-77	-77	-77	3	3	1	1	3	2	2	3	1	3	2	5	4	3	1	1	-77	-77	-77	-77	-77	-77	2	-77	2	6	1	98	98	2	1	3	-77	-77	-77	-77	-77	-77	-77
1631	2	-77	-77	-77	-77	-77	-77	-77	-77	-77	3	3	3	3	3	3	2	1	1	3	2	4	2	1	1	1	-77	-77	-77	-77	-77	-77	1	-77	2	1	1	1	6	2	1	4	0	0	1	0	0	0	0
1632	1	1	1	1	0	0	1	0	0	3	1	98	1	1	3	98	1	1	1	98	2	2	2	98	1	1	-77	-77	-77	-77	-77	-77	1	-77	2	6	1	6	6	2	3	5	0	0	0	0	0	0	0
1633	2	-77	-77	-77	-77	-77	-77	-77	-77	-77	3	1	3	3	3	1	2	1	1	1	2	4	6	6	4	1	-77	-77	-77	-77	-77	-77	4	3	2	4	4	1	1	1	3	1	-77	-77	-77	-77	-77	-77	-77
1634	2	-77	-77	-77	-77	-77	-77	-77	-77	-77	2	3	1	1	1	1	1	1	1	3	2	3	2	6	1	2	-77	-77	-77	-77	-77	-77	5	2	2	2	1	5	6	1	1	2	-77	-77	-77	-77	-77	-77	-77
1635	1	1	1	1	0	0	0	0	0	1	2	3	3	1	3	3	1	1	1	3	2	2	1	6	1	1	-77	-77	-77	-77	-77	-77	2	-77	1	6	1	6	6	2	3	1	-77	-77	-77	-77	-77	-77	-77
1636	1	1	1	1	1	1	1	0	0	2	1	3	1	1	3	2	1	3	2	3	2	3	2	5	1	1	-77	-77	-77	-77	-77	-77	2	-77	2	5	2	1	4	2	3	2	-77	-77	-77	-77	-77	-77	-77
1637	2	-77	-77	-77	-77	-77	-77	-77	-77	-77	3	3	1	1	3	1	1	1	1	2	2	5	4	5	1	2	-77	-77	-77	-77	-77	-77	1	-77	2	4	1	4	5	2	1	5	1	0	1	1	0	0	0
1638	2	-77	-77	-77	-77	-77	-77	-77	-77	-77	1	2	1	1	98	1	1	2	98	3	2	98	6	1	2	4	98	6	1	6	1	98	3	-77	2	4	2	98	6	98	1	5	1	0	1	0	0	1	0
1639	2	-77	-77	-77	-77	-77	-77	-77	-77	-77	1	3	3	1	1	3	98	3	1	2	1	3	3	6	2	2	-77	-77	-77	-77	-77	-77	1	-77	2	3	3	3	1	2	1	5	0	0	0	0	1	1	0
1640	2	-77	-77	-77	-77	-77	-77	-77	-77	-77	2	98	1	1	3	98	1	1	2	3	2	2	6	98	1	2	-77	-77	-77	-77	-77	-77	3	-77	2	1	1	1	6	2	1	5	0	0	0	1	1	1	0
1641	2	-77	-77	-77	-77	-77	-77	-77	-77	-77	3	3	1	1	3	1	1	1	2	3	2	2	5	6	3	1	-77	-77	-77	-77	-77	-77	1	-77	2	6	1	6	6	2	1	5	0	0	0	1	0	0	1
1642	1	1	1	1	1	1	1	1	0	2	2	1	1	1	3	1	1	1	3	3	2	2	2	6	1	1	-77	-77	-77	-77	-77	-77	4	1	1	6	1	6	6	2	3	1	-77	-77	-77	-77	-77	-77	-77
1643	2	-77	-77	-77	-77	-77	-77	-77	-77	-77	1	1	2	1	2	2	1	1	1	2	2	3	3	6	1	2	-77	-77	-77	-77	-77	-77	1	-77	2	1	6	1	3	1	1	5	0	0	1	0	0	1	0
1644	2	-77	-77	-77	-77	-77	-77	-77	-77	-77	1	1	1	1	3	1	1	1	3	3	2	3	1	6	1	1	-77	-77	-77	-77	-77	-77	1	-77	2	4	1	6	6	2	3	5	1	0	0	0	1	0	0
1645	1	1	0	1	0	0	0	1	0	1	2	2	1	1	3	1	1	1	1	3	2	1	3	6	1	1	-77	-77	-77	-77	-77	-77	2	-77	2	3	1	6	6	1	1	4	0	0	0	0	0	0	1
1646	2	-77	-77	-77	-77	-77	-77	-77	-77	-77	3	3	1	1	3	2	1	1	1	3	2	3	3	3	1	1	-77	-77	-77	-77	-77	-77	1	-77	1	6	1	6	6	2	3	1	-77	-77	-77	-77	-77	-77	-77
1647	1	1	1	1	0	0	1	1	0	2	1	1	1	3	1	98	1	2	1	2	1	3	3	5	2	1	-77	-77	-77	-77	-77	-77	3	-77	2	1	2	2	2	2	3	5	1	0	1	0	1	1	1
1648	2	-77	-77	-77	-77	-77	-77	-77	-77	-77	98	98	98	98	98	98	5	1	2	3	2	5	5	2	2	1	-77	-77	-77	-77	-77	-77	4	1	2	1	1	2	6	1	1	5	0	0	0	0	0	0	0
1649	1	1	0	0	0	0	0	0	0	1	3	3	2	1	3	1	5	1	1	2	2	4	3	3	2	1	-77	-77	-77	-77	-77	-77	1	-77	2	3	1	1	6	1	3	1	-77	-77	-77	-77	-77	-77	-77
1650	2	-77	-77	-77	-77	-77	-77	-77	-77	-77	1	2	1	1	3	1	1	3	1	3	2	6	5	2	2	2	-77	-77	-77	-77	-77	-77	2	-77	2	6	1	5	6	1	1	5	0	0	1	1	0	0	0
1651	1	1	0	0	0	0	0	0	0	1	1	98	1	1	3	1	1	1	1	3	2	1	2	6	1	1	-77	-77	-77	-77	-77	-77	1	-77	1	1	1	3	5	2	3	4	0	0	0	0	1	0	0
1652	2	-77	-77	-77	-77	-77	-77	-77	-77	-77	98	98	98	98	98	98	6	98	98	98	2	6	6	1	98	3	1	6	2	6	1	5	6	2	2	1	98	1	6	98	1	5	0	0	1	0	0	1	0
1653	1	1	0	1	0	0	0	1	0	2	3	2	1	1	2	1	1	1	3	3	2	2	1	6	1	1	-77	-77	-77	-77	-77	-77	1	-77	1	5	1	6	6	2	3	1	-77	-77	-77	-77	-77	-77	-77
1654	2	-77	-77	-77	-77	-77	-77	-77	-77	-77	2	3	2	1	3	2	1	5	2	3	1	3	2	4	3	1	-77	-77	-77	-77	-77	-77	1	-77	2	98	98	6	6	1	3	5	0	0	1	0	0	0	0
1655	1	1	1	1	1	0	1	1	0	1	1	3	1	1	3	1	1	2	2	3	2	1	1	6	1	1	-77	-77	-77	-77	-77	-77	1	-77	1	6	1	6	6	2	1	1	-77	-77	-77	-77	-77	-77	-77
1656	2	-77	-77	-77	-77	-77	-77	-77	-77	-77	2	3	1	1	3	1	1	1	3	3	2	4	4	6	1	1	-77	-77	-77	-77	-77	-77	1	-77	2	6	1	6	5	1	1	5	0	0	0	1	0	0	0
1657	2	-77	-77	-77	-77	-77	-77	-77	-77	-77	98	98	98	98	98	98	1	98	98	98	1	6	6	2	2	4	1	5	2	4	1	3	1	-77	2	98	98	1	4	98	1	5	0	0	0	0	0	1	0
1658	2	-77	-77	-77	-77	-77	-77	-77	-77	-77	1	2	1	1	2	2	1	3	1	3	2	6	4	6	1	1	-77	-77	-77	-77	-77	-77	1	-77	2	6	1	98	6	1	3	5	0	0	0	0	0	0	1
1659	2	-77	-77	-77	-77	-77	-77	-77	-77	-77	1	1	1	1	3	1	1	1	2	2	2	6	4	2	1	1	-77	-77	-77	-77	-77	-77	2	-77	2	4	1	4	4	1	3	5	1	0	1	1	0	0	0
1660	1	0	0	0	0	0	0	1	0	2	3	3	1	1	3	3	1	1	3	3	2	3	2	1	1	2	-77	-77	-77	-77	-77	-77	1	-77	2	3	1	5	5	2	2	-77	-77	-77	-77	-77	-77	-77	-77
1661	2	-77	-77	-77	-77	-77	-77	-77	-77	-77	2	2	1	1	3	1	1	1	3	3	2	1	1	6	1	1	-77	-77	-77	-77	-77	-77	1	-77	1	6	1	6	6	1	3	2	-77	-77	-77	-77	-77	-77	-77
1662	2	-77	-77	-77	-77	-77	-77	-77	-77	-77	1	1	1	1	98	98	5	3	1	2	2	4	3	2	3	1	-77	-77	-77	-77	-77	-77	2	-77	2	3	2	3	6	1	1	5	0	0	0	1	1	0	0
1663	2	-77	-77	-77	-77	-77	-77	-77	-77	-77	2	1	1	1	2	1	1	1	3	2	2	4	5	1	5	1	-77	-77	-77	-77	-77	-77	2	-77	2	6	1	5	6	1	1	5	0	0	1	1	0	0	0
1664	2	-77	-77	-77	-77	-77	-77	-77	-77	-77	3	3	2	1	3	2	1	1	2	3	2	3	2	3	1	2	-77	-77	-77	-77	-77	-77	5	3	2	5	1	4	6	1	3	2	-77	-77	-77	-77	-77	-77	-77
1665	2	-77	-77	-77	-77	-77	-77	-77	-77	-77	3	3	1	3	3	3	1	1	2	3	2	3	3	4	3	1	-77	-77	-77	-77	-77	-77	1	-77	2	1	1	1	6	1	1	5	0	0	1	0	1	0	0
1666	1	1	0	0	0	0	0	1	0	3	2	3	1	1	3	1	1	1	3	3	2	3	2	6	2	1	-77	-77	-77	-77	-77	-77	2	-77	2	6	1	6	6	2	3	5	0	0	1	0	0	0	0
1667	2	-77	-77	-77	-77	-77	-77	-77	-77	-77	1	3	1	1	3	1	1	3	2	3	2	5	4	3	1	1	-77	-77	-77	-77	-77	-77	1	-77	1	5	1	5	6	1	1	5	0	0	1	1	0	0	0
1668	2	-77	-77	-77	-77	-77	-77	-77	-77	-77	1	1	1	1	1	1	1	1	2	3	2	4	3	1	2	1	-77	-77	-77	-77	-77	-77	1	-77	2	5	6	3	4	2	1	5	1	0	1	1	0	0	0
1669	2	-77	-77	-77	-77	-77	-77	-77	-77	-77	3	2	1	1	3	3	1	98	2	3	2	3	3	4	1	1	-77	-77	-77	-77	-77	-77	1	-77	2	5	2	1	6	2	3	5	1	0	1	1	0	0	0
1670	2	-77	-77	-77	-77	-77	-77	-77	-77	-77	1	98	98	1	98	98	1	1	2	3	2	4	4	1	98	1	-77	-77	-77	-77	-77	-77	1	-77	2	6	1	6	6	2	1	5	0	0	1	1	0	1	0
1671	2	-77	-77	-77	-77	-77	-77	-77	-77	-77	2	3	1	1	3	98	1	1	3	2	2	6	6	1	2	2	-77	-77	-77	-77	-77	-77	1	-77	2	1	1	2	5	1	1	3	-77	-77	-77	-77	-77	-77	-77
1672	2	-77	-77	-77	-77	-77	-77	-77	-77	-77	3	3	1	1	3	1	1	1	1	2	2	6	6	1	1	2	-77	-77	-77	-77	-77	-77	1	-77	2	1	2	1	4	2	1	5	1	0	1	0	0	0	0
1673	2	-77	-77	-77	-77	-77	-77	-77	-77	-77	2	2	1	1	3	1	1	1	1	3	1	3	3	3	3	3	6	6	1	3	1	3	2	-77	2	1	98	1	2	1	1	5	0	0	1	1	0	0	0
1674	2	-77	-77	-77	-77	-77	-77	-77	-77	-77	3	3	1	1	3	98	1	1	2	2	2	2	3	6	1	1	-77	-77	-77	-77	-77	-77	1	-77	2	1	1	1	6	2	3	5	0	0	1	1	0	0	0
1675	2	-77	-77	-77	-77	-77	-77	-77	-77	-77	1	1	1	1	2	1	1	2	1	2	2	3	3	6	2	2	-77	-77	-77	-77	-77	-77	1	-77	2	5	1	3	6	2	3	5	0	0	0	1	0	0	0
1676	2	-77	-77	-77	-77	-77	-77	-77	-77	-77	1	3	1	1	3	1	2	1	3	3	1	4	3	2	1	1	-77	-77	-77	-77	-77	-77	1	-77	2	5	1	6	6	1	1	5	0	0	0	0	0	0	1
1677	1	0	0	0	0	0	0	1	0	2	3	3	1	1	3	1	1	1	3	3	2	4	1	6	1	1	-77	-77	-77	-77	-77	-77	3	-77	1	6	1	6	6	1	1	1	-77	-77	-77	-77	-77	-77	-77
1678	2	-77	-77	-77	-77	-77	-77	-77	-77	-77	2	3	3	1	3	2	1	1	2	3	2	3	3	3	1	2	-77	-77	-77	-77	-77	-77	2	-77	2	6	1	5	6	2	1	5	0	0	1	0	0	0	0
1679	2	-77	-77	-77	-77	-77	-77	-77	-77	-77	98	98	98	98	98	98	1	3	98	2	1	6	6	1	1	2	-77	-77	-77	-77	-77	-77	1	-77	2	6	98	1	5	1	2	-77	-77	-77	-77	-77	-77	-77	-77
1680	1	1	0	0	0	0	0	0	0	1	1	3	1	1	3	98	2	3	2	3	2	3	2	6	1	1	-77	-77	-77	-77	-77	-77	1	-77	2	6	1	6	6	2	2	-77	-77	-77	-77	-77	-77	-77	-77
1681	2	-77	-77	-77	-77	-77	-77	-77	-77	-77	1	2	1	1	2	1	1	1	3	2	2	3	2	6	1	1	-77	-77	-77	-77	-77	-77	1	-77	2	98	1	5	6	1	1	5	0	0	1	0	0	0	0
1682	2	-77	-77	-77	-77	-77	-77	-77	-77	-77	1	3	1	1	3	1	1	2	2	3	2	6	1	5	1	1	-77	-77	-77	-77	-77	-77	1	-77	2	6	1	5	6	1	3	5	0	0	1	0	1	0	0
1683	2	-77	-77	-77	-77	-77	-77	-77	-77	-77	3	1	1	1	3	1	1	1	1	3	2	3	1	6	1	1	-77	-77	-77	-77	-77	-77	1	-77	2	3	1	3	6	1	1	1	-77	-77	-77	-77	-77	-77	-77
1684	1	1	0	0	0	0	1	1	0	3	2	3	1	1	3	3	1	1	1	3	2	2	2	6	1	2	-77	-77	-77	-77	-77	-77	6	1	2	4	1	2	6	2	3	5	0	0	0	0	1	0	0
1685	2	-77	-77	-77	-77	-77	-77	-77	-77	-77	3	3	1	1	3	1	1	1	1	2	2	4	5	6	1	1	-77	-77	-77	-77	-77	-77	1	-77	2	3	1	3	4	1	2	-77	-77	-77	-77	-77	-77	-77	-77
1686	1	0	0	1	1	0	1	1	0	1	1	1	2	1	3	1	1	1	1	3	2	3	1	6	1	1	-77	-77	-77	-77	-77	-77	1	-77	1	1	1	3	6	2	3	2	-77	-77	-77	-77	-77	-77	-77
1687	2	-77	-77	-77	-77	-77	-77	-77	-77	-77	3	1	1	1	3	1	1	3	1	2	2	3	3	2	3	2	-77	-77	-77	-77	-77	-77	2	-77	2	4	1	2	2	1	3	5	0	0	1	1	0	0	0
1688	2	-77	-77	-77	-77	-77	-77	-77	-77	-77	1	3	1	1	3	98	1	1	3	3	2	2	2	6	1	1	-77	-77	-77	-77	-77	-77	3	-77	2	6	1	4	6	1	1	5	0	0	1	0	0	0	0
1689	1	0	0	1	0	0	1	1	0	3	3	2	1	1	3	1	1	1	1	2	2	3	3	6	1	1	-77	-77	-77	-77	-77	-77	1	-77	2	3	1	3	6	2	3	4	0	0	1	1	0	0	0
1690	2	-77	-77	-77	-77	-77	-77	-77	-77	-77	3	2	1	1	3	1	1	3	1	3	2	5	3	2	1	1	-77	-77	-77	-77	-77	-77	1	-77	2	3	1	3	5	1	1	4	1	0	0	1	0	0	0
1691	1	0	0	1	0	0	0	0	0	1	1	3	1	1	2	1	1	1	1	2	2	3	5	3	1	1	-77	-77	-77	-77	-77	-77	1	-77	2	2	1	5	6	2	1	5	0	0	1	0	1	0	0
1692	2	-77	-77	-77	-77	-77	-77	-77	-77	-77	1	2	1	1	3	1	1	1	2	3	2	2	3	3	1	1	-77	-77	-77	-77	-77	-77	1	-77	2	6	1	5	3	2	3	5	0	0	1	1	0	0	0
1693	2	-77	-77	-77	-77	-77	-77	-77	-77	-77	3	3	98	3	98	2	1	1	1	2	2	3	3	6	5	2	-77	-77	-77	-77	-77	-77	98	-77	2	98	98	98	98	98	2	-77	-77	-77	-77	-77	-77	-77	-77
1694	1	0	0	1	0	0	0	0	0	1	1	1	1	2	98	98	1	1	2	3	1	4	3	4	2	2	-77	-77	-77	-77	-77	-77	2	-77	2	1	2	6	3	1	1	5	0	0	0	0	1	0	0
1695	2	-77	-77	-77	-77	-77	-77	-77	-77	-77	3	1	1	1	3	3	1	1	3	3	2	4	1	6	1	1	-77	-77	-77	-77	-77	-77	1	-77	1	6	1	6	6	1	1	1	-77	-77	-77	-77	-77	-77	-77
1696	2	-77	-77	-77	-77	-77	-77	-77	-77	-77	1	1	1	1	3	98	1	3	3	3	1	5	3	6	2	1	-77	-77	-77	-77	-77	-77	1	-77	2	6	2	2	5	1	1	1	-77	-77	-77	-77	-77	-77	-77
1697	2	-77	-77	-77	-77	-77	-77	-77	-77	-77	1	1	3	2	1	2	1	3	1	2	1	3	4	1	2	1	-77	-77	-77	-77	-77	-77	2	-77	2	1	2	4	3	1	1	5	1	0	0	0	0	0	0
1698	2	-77	-77	-77	-77	-77	-77	-77	-77	-77	2	3	1	1	3	1	1	3	3	3	2	4	5	3	1	2	-77	-77	-77	-77	-77	-77	1	-77	2	1	1	1	4	2	3	4	1	0	1	1	0	0	0
1699	2	-77	-77	-77	-77	-77	-77	-77	-77	-77	3	3	2	1	3	1	1	1	2	3	2	5	4	4	1	1	-77	-77	-77	-77	-77	-77	1	-77	1	6	1	6	6	2	3	3	-77	-77	-77	-77	-77	-77	-77
1700	2	-77	-77	-77	-77	-77	-77	-77	-77	-77	2	2	1	1	2	1	1	1	3	3	2	4	2	4	2	1	-77	-77	-77	-77	-77	-77	1	-77	2	2	1	3	5	2	1	5	0	0	0	1	0	0	0
1701	1	1	1	0	0	0	1	0	0	2	3	1	3	1	3	1	1	1	1	2	2	3	4	6	1	1	-77	-77	-77	-77	-77	-77	1	-77	2	4	1	3	6	2	3	3	-77	-77	-77	-77	-77	-77	-77
1702	2	-77	-77	-77	-77	-77	-77	-77	-77	-77	2	3	1	1	3	3	1	1	2	3	2	3	2	6	1	1	-77	-77	-77	-77	-77	-77	3	-77	1	6	1	5	6	2	3	1	-77	-77	-77	-77	-77	-77	-77
1703	2	-77	-77	-77	-77	-77	-77	-77	-77	-77	1	98	98	98	3	98	1	1	2	3	2	3	2	3	1	1	-77	-77	-77	-77	-77	-77	1	-77	2	98	1	98	6	1	1	5	0	0	0	1	1	0	0
1704	2	-77	-77	-77	-77	-77	-77	-77	-77	-77	98	3	1	1	3	98	1	3	1	2	2	5	6	2	1	1	-77	-77	-77	-77	-77	-77	1	-77	2	6	1	1	6	1	1	5	0	0	1	1	0	0	0
1705	1	0	0	1	0	0	0	0	0	1	3	2	1	1	1	1	1	1	1	3	2	3	1	6	1	1	-77	-77	-77	-77	-77	-77	3	-77	2	1	1	1	6	2	3	4	0	0	0	0	1	1	0
1706	1	1	0	1	0	0	0	0	0	1	3	3	3	3	1	3	1	1	1	3	1	3	2	2	6	1	-77	-77	-77	-77	-77	-77	3	-77	2	6	4	5	3	1	3	4	0	0	1	0	1	0	0
1707	2	-77	-77	-77	-77	-77	-77	-77	-77	-77	1	3	1	1	3	1	1	2	2	3	2	4	4	98	1	2	-77	-77	-77	-77	-77	-77	1	-77	2	1	1	1	4	2	1	5	0	0	0	1	0	1	0
1708	2	-77	-77	-77	-77	-77	-77	-77	-77	-77	3	3	1	1	3	1	1	1	1	3	2	4	3	5	1	1	-77	-77	-77	-77	-77	-77	1	-77	2	4	1	4	6	2	3	5	0	0	1	1	0	0	0
1709	1	0	0	0	0	1	0	1	0	1	3	3	1	1	3	1	1	1	1	3	2	2	1	6	1	1	-77	-77	-77	-77	-77	-77	6	3	2	6	1	6	6	2	1	5	0	0	0	0	1	0	0
1710	2	-77	-77	-77	-77	-77	-77	-77	-77	-77	1	1	1	1	1	1	1	1	2	2	2	3	4	3	1	2	-77	-77	-77	-77	-77	-77	3	-77	2	98	3	3	3	2	1	5	1	0	1	1	0	0	0
1711	2	-77	-77	-77	-77	-77	-77	-77	-77	-77	1	2	3	1	3	98	1	3	98	3	1	6	6	2	1	1	-77	-77	-77	-77	-77	-77	1	-77	1	1	98	1	6	2	3	5	0	0	0	1	0	0	0
1712	1	1	1	1	0	0	1	0	0	2	2	2	1	1	3	1	1	1	2	3	2	2	2	5	1	1	-77	-77	-77	-77	-77	-77	1	-77	2	5	1	5	6	2	3	4	0	0	0	1	1	0	0
1713	2	-77	-77	-77	-77	-77	-77	-77	-77	-77	2	1	1	1	3	1	1	2	2	3	2	3	4	2	1	1	-77	-77	-77	-77	-77	-77	1	-77	2	6	1	5	6	2	1	5	0	0	1	0	0	0	0
1714	2	-77	-77	-77	-77	-77	-77	-77	-77	-77	1	2	1	98	2	2	1	1	1	3	2	4	4	3	2	1	-77	-77	-77	-77	-77	-77	1	-77	2	4	1	4	6	2	3	3	-77	-77	-77	-77	-77	-77	-77
1715	1	0	0	0	0	0	0	1	0	1	3	3	1	3	3	3	1	1	3	3	2	1	1	6	3	1	-77	-77	-77	-77	-77	-77	3	-77	1	6	1	6	6	1	1	1	-77	-77	-77	-77	-77	-77	-77
1716	2	-77	-77	-77	-77	-77	-77	-77	-77	-77	2	3	1	1	3	3	2	1	2	3	2	2	2	6	1	1	-77	-77	-77	-77	-77	-77	6	2	1	6	1	6	6	98	1	5	1	0	1	1	0	0	0
1717	2	-77	-77	-77	-77	-77	-77	-77	-77	-77	1	3	1	1	3	1	1	1	2	3	2	1	1	6	1	1	-77	-77	-77	-77	-77	-77	1	-77	2	1	1	1	6	2	3	2	-77	-77	-77	-77	-77	-77	-77
1718	2	-77	-77	-77	-77	-77	-77	-77	-77	-77	98	98	98	98	98	98	1	4	98	3	98	6	6	1	6	4	6	1	1	1	1	1	6	4	2	1	1	1	6	98	1	5	1	0	1	1	0	0	0
1719	1	1	1	0	0	0	0	0	0	1	2	2	1	1	3	3	1	2	2	2	1	2	2	2	2	1	-77	-77	-77	-77	-77	-77	4	1	2	6	1	6	6	2	1	3	-77	-77	-77	-77	-77	-77	-77
1720	2	-77	-77	-77	-77	-77	-77	-77	-77	-77	1	1	1	1	1	2	1	1	98	2	1	5	6	1	1	3	1	6	1	6	1	3	2	-77	2	1	2	1	6	98	2	-77	-77	-77	-77	-77	-77	-77	-77
1721	1	1	1	0	0	0	1	0	0	5	2	3	1	1	3	1	2	2	3	3	1	3	5	6	1	1	-77	-77	-77	-77	-77	-77	1	-77	2	4	1	5	6	1	1	5	0	0	1	0	0	0	0
1722	2	-77	-77	-77	-77	-77	-77	-77	-77	-77	3	98	1	1	3	1	1	1	2	3	2	3	3	6	1	1	-77	-77	-77	-77	-77	-77	1	-77	2	1	1	1	3	1	3	5	0	0	1	0	0	0	0
1723	2	-77	-77	-77	-77	-77	-77	-77	-77	-77	2	98	1	1	3	1	2	1	2	2	2	2	5	3	1	1	-77	-77	-77	-77	-77	-77	98	-77	2	1	1	2	6	2	1	5	0	0	1	1	0	0	0
1724	1	0	0	0	0	0	1	1	0	1	3	3	1	1	3	1	1	1	1	2	2	3	3	2	3	1	-77	-77	-77	-77	-77	-77	1	-77	2	6	1	6	6	1	1	5	0	0	1	1	0	0	0
1725	2	-77	-77	-77	-77	-77	-77	-77	-77	-77	2	2	1	1	3	1	1	2	1	2	2	5	3	5	2	2	-77	-77	-77	-77	-77	-77	1	-77	2	2	2	4	6	2	1	5	0	0	0	1	0	0	0
1726	2	-77	-77	-77	-77	-77	-77	-77	-77	-77	1	3	1	1	3	3	2	5	3	3	1	5	6	5	1	1	-77	-77	-77	-77	-77	-77	2	-77	2	1	98	1	6	2	2	-77	-77	-77	-77	-77	-77	-77	-77
1727	2	-77	-77	-77	-77	-77	-77	-77	-77	-77	3	2	1	1	3	1	1	1	1	2	2	3	3	6	1	2	-77	-77	-77	-77	-77	-77	2	-77	2	2	6	6	6	1	1	4	0	0	0	1	0	0	0
1728	2	-77	-77	-77	-77	-77	-77	-77	-77	-77	3	3	1	1	3	3	5	3	98	2	2	6	4	3	6	1	-77	-77	-77	-77	-77	-77	2	-77	2	6	2	3	6	2	1	5	0	0	0	1	0	0	1
1729	2	-77	-77	-77	-77	-77	-77	-77	-77	-77	1	3	1	1	2	1	1	3	4	3	2	3	3	5	1	1	-77	-77	-77	-77	-77	-77	3	-77	2	3	1	5	6	2	1	5	0	0	1	1	0	0	0
1730	2	-77	-77	-77	-77	-77	-77	-77	-77	-77	98	98	98	98	98	98	1	3	2	3	1	5	5	6	3	2	-77	-77	-77	-77	-77	-77	1	-77	2	5	1	5	6	1	3	4	1	0	0	1	0	1	0
1731	2	-77	-77	-77	-77	-77	-77	-77	-77	-77	1	3	1	3	1	1	2	3	2	2	2	5	3	2	1	2	-77	-77	-77	-77	-77	-77	2	-77	2	5	1	5	5	1	1	5	0	0	0	1	0	0	0
1732	2	-77	-77	-77	-77	-77	-77	-77	-77	-77	1	1	1	1	3	98	2	3	2	3	2	4	4	6	1	1	-77	-77	-77	-77	-77	-77	1	-77	2	6	1	6	6	1	1	5	1	0	0	1	0	0	0
1733	2	-77	-77	-77	-77	-77	-77	-77	-77	-77	3	1	1	1	3	1	98	2	1	2	98	1	4	1	1	1	-77	-77	-77	-77	-77	-77	1	-77	2	1	1	6	6	2	1	5	0	0	1	1	1	0	0
1734	2	-77	-77	-77	-77	-77	-77	-77	-77	-77	1	1	1	1	98	1	2	3	98	3	1	3	4	6	5	1	-77	-77	-77	-77	-77	-77	3	-77	2	2	1	6	2	1	1	2	-77	-77	-77	-77	-77	-77	-77
1735	2	-77	-77	-77	-77	-77	-77	-77	-77	-77	2	2	1	2	3	1	1	1	2	3	2	5	2	5	1	1	-77	-77	-77	-77	-77	-77	1	-77	1	5	2	6	6	1	3	1	-77	-77	-77	-77	-77	-77	-77
1736	1	1	0	0	0	0	1	0	0	3	3	3	1	1	3	1	5	1	1	2	2	5	5	1	1	1	-77	-77	-77	-77	-77	-77	1	-77	2	3	1	2	6	1	1	5	1	0	1	1	0	0	0
1737	2	-77	-77	-77	-77	-77	-77	-77	-77	-77	2	2	1	1	3	1	5	1	98	3	2	6	3	3	5	1	-77	-77	-77	-77	-77	-77	2	-77	2	1	1	6	6	2	1	5	0	0	0	0	0	1	0
1738	2	-77	-77	-77	-77	-77	-77	-77	-77	-77	3	3	1	1	3	1	1	1	3	3	2	2	2	3	1	1	-77	-77	-77	-77	-77	-77	1	-77	1	4	1	4	5	1	3	1	-77	-77	-77	-77	-77	-77	-77
1739	2	-77	-77	-77	-77	-77	-77	-77	-77	-77	3	3	1	3	3	3	1	1	2	3	2	5	3	5	2	2	-77	-77	-77	-77	-77	-77	4	3	2	6	1	2	6	1	3	3	-77	-77	-77	-77	-77	-77	-77
1740	2	-77	-77	-77	-77	-77	-77	-77	-77	-77	1	3	1	1	98	1	1	1	2	2	2	3	3	3	3	1	-77	-77	-77	-77	-77	-77	3	-77	2	98	98	98	98	2	1	2	-77	-77	-77	-77	-77	-77	-77
1741	2	-77	-77	-77	-77	-77	-77	-77	-77	-77	3	3	1	1	3	3	1	1	98	3	2	3	2	6	1	1	-77	-77	-77	-77	-77	-77	1	-77	2	3	1	1	6	1	1	3	-77	-77	-77	-77	-77	-77	-77
1742	2	-77	-77	-77	-77	-77	-77	-77	-77	-77	1	2	1	1	3	1	1	1	2	3	2	1	2	2	1	1	-77	-77	-77	-77	-77	-77	1	-77	2	98	2	6	6	2	3	2	-77	-77	-77	-77	-77	-77	-77
1743	2	-77	-77	-77	-77	-77	-77	-77	-77	-77	2	2	1	1	2	1	1	1	1	3	2	3	4	6	2	1	-77	-77	-77	-77	-77	-77	2	-77	2	5	2	5	6	2	1	5	0	0	0	1	0	0	0
1744	1	0	0	0	0	0	0	1	0	1	2	1	1	1	3	1	1	1	2	3	2	2	2	6	1	1	-77	-77	-77	-77	-77	-77	2	-77	1	6	1	6	6	1	3	1	-77	-77	-77	-77	-77	-77	-77
1745	2	-77	-77	-77	-77	-77	-77	-77	-77	-77	98	3	1	1	98	98	98	3	1	2	2	5	6	98	2	2	-77	-77	-77	-77	-77	-77	1	-77	2	6	98	1	6	1	1	5	0	0	0	1	0	0	0
1746	1	1	0	1	1	0	1	0	0	3	3	3	1	1	3	1	1	1	3	3	2	1	1	6	1	1	-77	-77	-77	-77	-77	-77	3	-77	2	6	3	6	6	1	3	3	-77	-77	-77	-77	-77	-77	-77
1747	2	-77	-77	-77	-77	-77	-77	-77	-77	-77	2	3	1	1	3	1	1	1	2	3	1	3	3	6	1	1	-77	-77	-77	-77	-77	-77	1	-77	2	1	1	6	6	2	2	-77	-77	-77	-77	-77	-77	-77	-77
1748	2	-77	-77	-77	-77	-77	-77	-77	-77	-77	3	3	1	1	3	3	1	3	2	3	2	4	3	2	1	1	-77	-77	-77	-77	-77	-77	1	-77	2	3	2	2	5	2	1	5	1	0	1	1	0	0	1
1749	2	-77	-77	-77	-77	-77	-77	-77	-77	-77	2	2	1	1	3	1	1	1	2	3	2	4	2	3	1	2	-77	-77	-77	-77	-77	-77	1	-77	2	5	1	5	6	1	1	5	1	0	0	1	0	0	0
1750	1	1	0	0	0	0	1	0	0	1	2	2	1	1	3	1	1	1	2	3	2	4	1	6	1	1	-77	-77	-77	-77	-77	-77	1	-77	2	6	1	5	6	1	1	3	-77	-77	-77	-77	-77	-77	-77
1751	2	-77	-77	-77	-77	-77	-77	-77	-77	-77	98	2	1	1	2	1	1	3	98	3	2	6	6	1	1	2	-77	-77	-77	-77	-77	-77	1	-77	2	3	2	3	5	2	1	5	0	0	1	0	0	0	0
1752	1	1	0	0	0	0	0	0	0	1	3	3	1	1	3	2	1	1	3	3	2	5	2	6	1	1	-77	-77	-77	-77	-77	-77	6	3	2	5	1	6	6	2	3	3	-77	-77	-77	-77	-77	-77	-77
1753	2	-77	-77	-77	-77	-77	-77	-77	-77	-77	98	98	1	98	2	1	1	1	1	2	1	6	6	5	1	1	-77	-77	-77	-77	-77	-77	1	-77	2	6	1	6	6	1	1	5	0	0	0	1	0	0	0
1754	2	-77	-77	-77	-77	-77	-77	-77	-77	-77	98	3	1	1	3	1	1	3	98	3	2	5	5	1	1	1	-77	-77	-77	-77	-77	-77	1	-77	2	1	1	98	6	98	1	5	0	0	1	0	0	0	1
1755	2	-77	-77	-77	-77	-77	-77	-77	-77	-77	2	2	1	1	2	1	2	3	2	3	2	3	4	2	2	2	-77	-77	-77	-77	-77	-77	1	-77	2	3	1	4	4	1	2	-77	-77	-77	-77	-77	-77	-77	-77
1756	2	-77	-77	-77	-77	-77	-77	-77	-77	-77	3	98	1	1	98	1	1	3	1	2	2	5	6	1	3	2	-77	-77	-77	-77	-77	-77	1	-77	2	5	1	2	5	2	3	5	1	0	0	1	0	1	0
1757	2	-77	-77	-77	-77	-77	-77	-77	-77	-77	1	2	1	1	2	1	1	1	2	2	2	4	4	3	1	1	-77	-77	-77	-77	-77	-77	1	-77	2	4	2	6	6	1	3	5	0	0	1	0	0	0	1
1758	2	-77	-77	-77	-77	-77	-77	-77	-77	-77	1	3	1	1	3	1	1	1	1	3	2	98	98	6	1	2	-77	-77	-77	-77	-77	-77	1	-77	1	6	1	6	6	98	2	-77	-77	-77	-77	-77	-77	-77	-77
1759	2	-77	-77	-77	-77	-77	-77	-77	-77	-77	1	1	2	1	3	2	1	3	1	2	2	3	4	5	1	2	-77	-77	-77	-77	-77	-77	3	-77	2	3	1	4	5	1	3	4	0	0	1	1	0	0	0
1760	2	-77	-77	-77	-77	-77	-77	-77	-77	-77	1	2	1	1	1	1	1	2	2	2	2	3	4	2	2	1	-77	-77	-77	-77	-77	-77	1	-77	2	2	2	3	4	1	1	5	1	1	0	1	1	0	1
1761	2	-77	-77	-77	-77	-77	-77	-77	-77	-77	2	2	1	1	2	1	1	1	1	2	1	5	4	2	1	2	-77	-77	-77	-77	-77	-77	1	-77	2	3	1	3	6	1	1	5	1	0	0	1	0	0	0
1762	2	-77	-77	-77	-77	-77	-77	-77	-77	-77	3	3	3	1	3	3	1	1	2	3	1	1	5	98	98	1	-77	-77	-77	-77	-77	-77	2	-77	2	6	1	6	6	2	3	5	0	0	0	0	0	0	1
1763	2	-77	-77	-77	-77	-77	-77	-77	-77	-77	1	3	1	1	3	1	1	1	1	3	2	2	2	6	1	1	-77	-77	-77	-77	-77	-77	5	3	2	2	2	2	6	2	1	2	-77	-77	-77	-77	-77	-77	-77
1764	1	0	1	0	0	0	0	0	0	5	1	3	1	1	3	98	2	1	1	2	2	6	6	1	1	2	-77	-77	-77	-77	-77	-77	1	-77	2	98	1	1	6	1	3	5	0	0	1	1	0	0	0
1765	2	-77	-77	-77	-77	-77	-77	-77	-77	-77	1	2	1	1	1	1	1	1	2	3	2	3	3	6	1	1	-77	-77	-77	-77	-77	-77	3	-77	2	1	1	3	6	1	2	-77	-77	-77	-77	-77	-77	-77	-77
1766	2	-77	-77	-77	-77	-77	-77	-77	-77	-77	3	3	1	1	3	1	1	1	3	2	1	3	3	2	1	2	-77	-77	-77	-77	-77	-77	1	-77	2	6	1	3	6	1	3	5	1	0	0	1	0	0	0
1767	1	0	0	1	0	0	0	1	0	1	2	3	1	1	3	1	1	1	2	3	2	1	1	6	1	1	-77	-77	-77	-77	-77	-77	6	1	1	3	1	6	6	2	3	1	-77	-77	-77	-77	-77	-77	-77
1768	1	1	0	1	0	0	0	1	0	2	3	2	1	1	3	1	2	1	2	3	2	3	5	2	1	1	-77	-77	-77	-77	-77	-77	2	-77	1	2	1	2	2	1	1	5	0	0	1	0	0	0	0
1769	1	1	1	1	0	0	1	0	0	98	2	3	1	1	3	1	1	2	2	2	2	2	1	6	6	1	-77	-77	-77	-77	-77	-77	1	-77	2	6	6	1	6	2	1	2	-77	-77	-77	-77	-77	-77	-77
1770	2	-77	-77	-77	-77	-77	-77	-77	-77	-77	1	3	1	1	3	1	1	3	2	3	2	3	3	4	1	2	-77	-77	-77	-77	-77	-77	1	-77	2	6	1	6	6	2	1	5	0	0	1	1	0	0	0
1771	2	-77	-77	-77	-77	-77	-77	-77	-77	-77	1	3	1	1	1	1	1	1	3	3	2	3	6	6	1	2	-77	-77	-77	-77	-77	-77	2	-77	2	6	1	6	6	1	3	3	-77	-77	-77	-77	-77	-77	-77
1772	2	-77	-77	-77	-77	-77	-77	-77	-77	-77	3	98	1	1	3	1	1	1	2	3	2	3	3	6	1	1	-77	-77	-77	-77	-77	-77	1	-77	2	3	1	2	6	2	3	5	0	1	1	1	0	0	0
1773	2	-77	-77	-77	-77	-77	-77	-77	-77	-77	2	2	1	1	2	2	1	3	2	3	2	3	3	98	1	1	-77	-77	-77	-77	-77	-77	1	-77	2	3	3	6	6	1	3	5	0	0	1	1	0	0	0
1774	2	-77	-77	-77	-77	-77	-77	-77	-77	-77	3	3	1	1	3	1	1	1	2	2	2	4	3	6	1	1	-77	-77	-77	-77	-77	-77	1	-77	2	2	1	1	6	2	3	4	0	0	1	1	0	0	0
1775	2	-77	-77	-77	-77	-77	-77	-77	-77	-77	1	1	1	1	3	1	1	1	2	2	2	1	3	6	1	1	-77	-77	-77	-77	-77	-77	1	-77	2	6	1	6	6	1	1	5	0	0	0	1	0	0	0
1776	2	-77	-77	-77	-77	-77	-77	-77	-77	-77	2	3	1	1	3	1	1	1	3	2	2	3	3	6	2	1	-77	-77	-77	-77	-77	-77	1	-77	2	6	1	5	5	2	3	4	0	0	0	1	0	0	0
1777	2	-77	-77	-77	-77	-77	-77	-77	-77	-77	1	3	1	1	3	1	6	3	2	3	2	3	3	6	3	1	-77	-77	-77	-77	-77	-77	2	-77	1	5	1	6	6	1	1	1	-77	-77	-77	-77	-77	-77	-77
1778	1	1	1	1	0	0	0	0	0	1	98	98	98	98	98	98	1	1	1	3	2	2	2	6	1	1	-77	-77	-77	-77	-77	-77	2	-77	1	5	3	3	6	1	3	1	-77	-77	-77	-77	-77	-77	-77
1779	2	-77	-77	-77	-77	-77	-77	-77	-77	-77	3	98	1	1	3	1	2	1	5	2	1	3	3	2	1	2	-77	-77	-77	-77	-77	-77	1	-77	2	5	1	2	6	1	1	5	1	0	0	1	0	0	0
1780	2	-77	-77	-77	-77	-77	-77	-77	-77	-77	3	3	98	1	98	2	2	3	1	3	1	6	6	5	1	1	-77	-77	-77	-77	-77	-77	1	-77	2	6	1	6	6	1	3	4	0	0	0	1	1	0	0
1781	2	-77	-77	-77	-77	-77	-77	-77	-77	-77	1	1	1	1	3	98	1	1	2	3	2	3	3	1	1	2	-77	-77	-77	-77	-77	-77	1	-77	2	2	1	3	6	2	3	4	1	0	0	0	0	0	0
1782	1	1	1	1	0	0	0	1	0	2	3	3	1	1	3	2	5	1	2	3	2	3	2	6	1	1	-77	-77	-77	-77	-77	-77	1	-77	2	6	98	6	6	1	3	1	-77	-77	-77	-77	-77	-77	-77
1783	2	-77	-77	-77	-77	-77	-77	-77	-77	-77	2	1	1	1	3	2	1	3	1	2	1	5	6	3	2	3	4	4	2	2	1	3	1	-77	2	2	1	5	5	1	1	5	0	0	1	1	0	1	0
1784	1	1	1	1	1	0	0	0	0	1	3	3	1	1	3	1	1	1	1	3	2	2	6	6	1	1	-77	-77	-77	-77	-77	-77	2	-77	1	6	1	2	6	1	1	1	-77	-77	-77	-77	-77	-77	-77
1785	1	1	1	1	0	0	0	0	0	6	3	3	1	1	3	1	1	1	3	3	2	1	1	6	1	1	-77	-77	-77	-77	-77	-77	1	-77	1	6	1	6	6	2	3	3	-77	-77	-77	-77	-77	-77	-77
1786	2	-77	-77	-77	-77	-77	-77	-77	-77	-77	3	3	1	1	3	3	2	2	98	98	2	5	6	1	1	4	1	6	1	6	1	6	6	4	2	6	1	6	6	2	1	5	0	0	0	0	0	0	1
1787	2	-77	-77	-77	-77	-77	-77	-77	-77	-77	1	3	1	1	2	1	1	1	3	3	2	3	2	6	1	1	-77	-77	-77	-77	-77	-77	1	-77	2	5	1	6	6	2	3	5	1	0	0	1	0	0	0
1788	2	-77	-77	-77	-77	-77	-77	-77	-77	-77	1	3	1	1	3	2	1	1	1	2	1	4	6	1	1	2	-77	-77	-77	-77	-77	-77	1	-77	1	3	3	4	6	1	3	1	-77	-77	-77	-77	-77	-77	-77
1789	2	-77	-77	-77	-77	-77	-77	-77	-77	-77	2	98	98	98	3	98	1	1	1	2	2	6	6	5	3	3	6	4	4	1	4	4	2	-77	2	4	4	3	6	1	1	5	0	0	0	1	1	0	0
1790	2	-77	-77	-77	-77	-77	-77	-77	-77	-77	1	2	1	1	1	2	1	1	3	3	2	3	2	6	1	1	-77	-77	-77	-77	-77	-77	3	-77	2	3	5	5	6	2	1	4	0	0	0	0	1	0	0
1791	2	-77	-77	-77	-77	-77	-77	-77	-77	-77	2	3	1	1	3	1	2	3	2	2	2	4	3	3	1	1	-77	-77	-77	-77	-77	-77	1	-77	2	4	1	1	6	2	1	5	0	0	1	1	0	0	0
1792	2	-77	-77	-77	-77	-77	-77	-77	-77	-77	3	3	3	1	3	3	2	3	1	2	1	5	6	3	4	2	-77	-77	-77	-77	-77	-77	1	-77	2	1	1	1	1	1	1	5	0	1	0	1	0	1	0
1793	1	1	1	1	0	0	0	1	0	4	1	3	1	1	3	1	1	1	3	3	2	4	3	6	1	1	-77	-77	-77	-77	-77	-77	1	-77	2	4	1	1	6	1	1	5	0	0	0	1	1	0	0
1794	1	1	0	1	0	0	1	1	0	2	3	3	1	1	3	1	1	1	2	3	2	3	3	6	1	1	-77	-77	-77	-77	-77	-77	1	-77	2	6	1	6	6	1	3	4	0	0	1	1	0	0	0
1795	2	-77	-77	-77	-77	-77	-77	-77	-77	-77	98	98	1	1	3	1	1	1	2	3	2	3	4	6	1	1	-77	-77	-77	-77	-77	-77	1	-77	2	1	2	4	6	1	3	5	1	0	0	0	0	1	0
1796	1	1	0	1	0	0	0	1	0	2	3	3	1	2	3	1	1	3	1	3	2	4	4	6	1	1	-77	-77	-77	-77	-77	-77	1	-77	2	6	1	6	6	2	3	4	1	0	1	0	0	0	0
1797	2	-77	-77	-77	-77	-77	-77	-77	-77	-77	1	3	3	1	3	1	1	1	98	2	2	4	1	1	1	1	-77	-77	-77	-77	-77	-77	1	-77	2	4	1	3	6	2	1	5	0	0	1	1	0	0	0
1798	2	-77	-77	-77	-77	-77	-77	-77	-77	-77	1	3	1	1	3	1	1	1	3	3	2	2	4	6	1	1	-77	-77	-77	-77	-77	-77	1	-77	2	6	1	6	6	2	1	5	0	0	1	0	0	0	0
1799	1	0	0	1	0	0	0	0	0	1	3	3	1	1	3	3	1	1	2	3	2	2	2	6	1	1	-77	-77	-77	-77	-77	-77	6	3	2	5	1	6	6	2	3	5	0	0	1	0	1	0	0
1800	2	-77	-77	-77	-77	-77	-77	-77	-77	-77	98	98	98	98	98	98	1	3	1	2	2	6	6	1	3	4	6	6	1	1	1	6	3	-77	2	3	2	3	6	2	2	-77	-77	-77	-77	-77	-77	-77	-77
1801	2	-77	-77	-77	-77	-77	-77	-77	-77	-77	2	2	1	1	3	1	1	3	1	2	2	5	4	3	1	2	-77	-77	-77	-77	-77	-77	1	-77	2	5	2	4	6	1	1	5	1	0	0	1	0	0	0
1802	2	-77	-77	-77	-77	-77	-77	-77	-77	-77	3	3	1	1	3	1	1	3	1	2	2	4	3	6	3	1	-77	-77	-77	-77	-77	-77	2	-77	2	98	98	98	98	1	3	3	-77	-77	-77	-77	-77	-77	-77
1803	2	-77	-77	-77	-77	-77	-77	-77	-77	-77	3	2	1	1	3	2	1	1	1	3	2	3	2	5	1	1	-77	-77	-77	-77	-77	-77	1	-77	1	3	1	5	6	2	1	1	-77	-77	-77	-77	-77	-77	-77
1804	2	-77	-77	-77	-77	-77	-77	-77	-77	-77	3	2	1	1	3	1	1	1	3	2	2	2	3	3	1	2	-77	-77	-77	-77	-77	-77	2	-77	2	2	2	2	5	1	1	4	0	0	0	1	0	0	0
1805	1	1	1	1	0	0	1	1	0	2	2	1	1	1	2	1	1	1	1	2	2	5	3	6	1	1	-77	-77	-77	-77	-77	-77	4	4	1	6	1	6	6	2	3	1	-77	-77	-77	-77	-77	-77	-77
1806	2	-77	-77	-77	-77	-77	-77	-77	-77	-77	2	3	3	98	98	3	1	3	98	2	2	3	2	3	5	1	-77	-77	-77	-77	-77	-77	1	-77	2	6	1	6	6	2	1	5	0	0	1	0	0	0	0
1807	1	1	1	0	0	0	0	1	0	6	1	2	1	1	2	1	1	1	2	3	2	4	4	6	1	2	-77	-77	-77	-77	-77	-77	2	-77	2	6	1	2	6	2	3	4	1	0	1	1	0	0	0
1808	1	1	0	1	0	0	0	0	0	4	3	98	3	2	3	3	1	1	2	2	2	6	5	2	1	1	-77	-77	-77	-77	-77	-77	1	-77	2	4	98	3	6	1	3	4	0	0	1	1	0	0	0
1809	1	1	0	1	0	1	1	1	0	3	3	3	1	1	3	1	1	1	1	2	2	3	2	4	1	1	-77	-77	-77	-77	-77	-77	2	-77	1	6	1	6	6	1	3	1	-77	-77	-77	-77	-77	-77	-77
1810	1	0	1	0	0	0	1	1	0	3	2	3	98	1	3	1	1	1	2	3	2	2	2	3	1	2	-77	-77	-77	-77	-77	-77	2	-77	2	3	1	3	2	2	3	5	0	0	1	1	0	0	0
1811	2	-77	-77	-77	-77	-77	-77	-77	-77	-77	2	3	1	1	3	1	1	1	1	3	1	3	5	2	1	2	-77	-77	-77	-77	-77	-77	1	-77	2	5	1	3	6	2	3	4	1	0	0	1	0	0	1
1812	2	-77	-77	-77	-77	-77	-77	-77	-77	-77	1	3	1	1	3	1	6	1	3	3	2	1	3	6	1	1	-77	-77	-77	-77	-77	-77	1	-77	2	6	1	6	6	2	1	5	0	0	0	1	0	0	0
1813	1	1	0	0	0	0	1	1	0	1	1	3	3	1	3	98	1	1	1	2	2	3	4	6	1	1	-77	-77	-77	-77	-77	-77	1	-77	1	6	1	6	6	1	1	5	0	0	1	1	1	0	0
1814	2	-77	-77	-77	-77	-77	-77	-77	-77	-77	2	1	1	1	3	1	1	1	3	3	2	4	4	6	1	2	-77	-77	-77	-77	-77	-77	1	-77	2	1	1	6	6	2	3	5	1	0	0	0	0	0	1
1815	2	-77	-77	-77	-77	-77	-77	-77	-77	-77	3	3	2	1	3	1	1	1	1	3	2	2	2	2	1	1	-77	-77	-77	-77	-77	-77	5	1	2	6	1	3	6	1	1	2	-77	-77	-77	-77	-77	-77	-77
1816	2	-77	-77	-77	-77	-77	-77	-77	-77	-77	2	3	1	1	3	1	1	1	1	3	2	4	2	5	1	1	-77	-77	-77	-77	-77	-77	1	-77	1	5	1	5	6	1	1	1	-77	-77	-77	-77	-77	-77	-77
1817	2	-77	-77	-77	-77	-77	-77	-77	-77	-77	98	98	1	1	3	2	5	3	1	3	98	3	2	2	2	2	-77	-77	-77	-77	-77	-77	1	-77	2	4	1	98	6	1	1	5	0	0	0	1	0	1	0
1818	2	-77	-77	-77	-77	-77	-77	-77	-77	-77	3	1	1	1	3	98	1	1	1	2	2	6	5	1	1	2	-77	-77	-77	-77	-77	-77	1	-77	2	5	1	2	5	1	1	5	1	0	0	1	0	0	1
1819	1	1	0	0	1	1	1	1	0	1	3	3	1	1	3	1	1	1	1	3	2	1	1	6	1	1	-77	-77	-77	-77	-77	-77	6	2	1	4	1	6	6	1	3	3	-77	-77	-77	-77	-77	-77	-77
1820	2	-77	-77	-77	-77	-77	-77	-77	-77	-77	1	1	1	1	2	1	1	2	1	2	2	5	4	2	1	1	-77	-77	-77	-77	-77	-77	1	-77	1	6	1	6	6	1	3	3	-77	-77	-77	-77	-77	-77	-77
1821	2	-77	-77	-77	-77	-77	-77	-77	-77	-77	1	1	1	1	3	1	1	1	1	3	2	4	3	6	1	1	-77	-77	-77	-77	-77	-77	1	-77	1	6	1	6	6	2	3	5	0	0	1	1	0	0	0
1822	1	1	1	0	0	0	0	1	0	1	3	3	1	1	3	3	1	1	2	3	2	3	3	6	6	1	-77	-77	-77	-77	-77	-77	5	3	2	6	1	5	6	2	1	1	-77	-77	-77	-77	-77	-77	-77
1823	2	-77	-77	-77	-77	-77	-77	-77	-77	-77	3	3	1	1	3	1	1	1	1	3	2	2	3	5	1	1	-77	-77	-77	-77	-77	-77	3	-77	2	5	98	2	6	1	3	2	-77	-77	-77	-77	-77	-77	-77
1824	2	-77	-77	-77	-77	-77	-77	-77	-77	-77	2	1	1	1	3	1	1	3	2	2	2	3	3	6	1	1	-77	-77	-77	-77	-77	-77	1	-77	2	3	1	3	6	2	3	5	1	0	0	1	1	0	0
1825	2	-77	-77	-77	-77	-77	-77	-77	-77	-77	1	1	1	1	3	1	1	3	2	3	2	5	4	3	1	1	-77	-77	-77	-77	-77	-77	1	-77	1	6	1	2	6	2	3	2	-77	-77	-77	-77	-77	-77	-77
1826	2	-77	-77	-77	-77	-77	-77	-77	-77	-77	3	3	2	1	3	1	1	1	98	3	2	2	6	1	98	1	-77	-77	-77	-77	-77	-77	1	-77	2	6	1	6	6	1	3	5	0	0	0	1	1	0	0
1827	1	1	1	0	0	0	0	1	0	2	3	3	1	1	3	3	2	1	2	3	2	2	2	6	3	1	-77	-77	-77	-77	-77	-77	5	3	2	6	1	6	6	2	1	1	-77	-77	-77	-77	-77	-77	-77
1828	1	1	1	1	1	1	0	1	0	1	1	2	1	1	3	1	1	1	2	3	2	2	1	6	1	1	-77	-77	-77	-77	-77	-77	1	-77	2	6	1	6	6	1	3	1	-77	-77	-77	-77	-77	-77	-77
1829	2	-77	-77	-77	-77	-77	-77	-77	-77	-77	3	3	1	1	3	1	1	3	2	3	2	3	4	6	1	1	-77	-77	-77	-77	-77	-77	1	-77	1	6	1	3	3	1	1	2	-77	-77	-77	-77	-77	-77	-77
1830	2	-77	-77	-77	-77	-77	-77	-77	-77	-77	1	3	1	1	3	1	6	3	2	3	1	4	4	1	2	1	-77	-77	-77	-77	-77	-77	1	-77	2	4	1	2	2	2	1	5	1	0	0	0	0	0	0
1831	2	-77	-77	-77	-77	-77	-77	-77	-77	-77	98	98	1	98	98	1	2	2	98	3	2	6	6	1	1	98	-77	-77	-77	-77	-77	-77	3	-77	2	98	98	98	98	1	3	5	0	0	1	0	0	1	0
1832	2	-77	-77	-77	-77	-77	-77	-77	-77	-77	3	1	1	1	3	3	1	3	1	2	1	4	4	1	3	2	-77	-77	-77	-77	-77	-77	1	-77	2	3	2	5	6	1	3	5	0	0	1	1	0	0	0
1833	1	1	1	1	1	1	1	1	0	1	2	1	1	2	2	2	1	1	3	3	2	1	1	6	1	1	-77	-77	-77	-77	-77	-77	1	-77	1	6	1	6	6	2	1	1	-77	-77	-77	-77	-77	-77	-77
1834	2	-77	-77	-77	-77	-77	-77	-77	-77	-77	3	1	1	3	1	1	1	3	1	3	2	3	1	6	4	1	-77	-77	-77	-77	-77	-77	1	-77	1	3	3	4	5	1	1	4	0	0	1	1	1	1	0
1835	1	1	0	0	0	0	0	1	0	1	98	1	98	1	98	98	1	1	1	2	1	98	2	6	2	2	-77	-77	-77	-77	-77	-77	1	-77	2	1	98	1	6	1	1	5	0	0	0	1	0	1	0
1836	2	-77	-77	-77	-77	-77	-77	-77	-77	-77	3	3	1	1	3	1	1	1	2	3	2	4	3	2	3	1	-77	-77	-77	-77	-77	-77	2	-77	2	5	2	3	5	2	3	4	1	0	1	0	0	0	0
1837	2	-77	-77	-77	-77	-77	-77	-77	-77	-77	1	3	1	2	3	98	1	1	1	3	2	5	5	6	4	1	-77	-77	-77	-77	-77	-77	1	-77	2	6	1	2	6	1	3	3	-77	-77	-77	-77	-77	-77	-77
1838	2	-77	-77	-77	-77	-77	-77	-77	-77	-77	1	1	1	1	2	1	2	3	1	3	2	5	5	4	3	2	-77	-77	-77	-77	-77	-77	3	-77	2	1	1	6	6	1	3	5	0	0	0	1	0	0	0
1839	2	-77	-77	-77	-77	-77	-77	-77	-77	-77	2	3	1	1	3	1	1	2	2	2	2	3	3	6	1	1	-77	-77	-77	-77	-77	-77	1	-77	2	1	1	2	6	2	1	5	1	0	0	0	0	0	0
1840	1	1	0	0	0	0	1	1	0	2	3	1	1	1	3	1	1	1	2	3	2	6	6	1	2	1	-77	-77	-77	-77	-77	-77	1	-77	2	6	1	1	6	1	3	5	1	0	1	1	0	0	0
1841	1	0	0	1	1	0	0	0	0	2	1	3	1	1	3	98	5	1	3	3	2	2	1	6	1	1	-77	-77	-77	-77	-77	-77	98	-77	1	6	1	6	6	2	3	2	-77	-77	-77	-77	-77	-77	-77
1842	1	1	1	0	0	0	0	0	0	6	2	1	1	1	3	1	2	3	3	3	2	6	6	1	1	2	-77	-77	-77	-77	-77	-77	1	-77	2	6	1	6	6	1	1	5	0	0	1	0	0	0	0
1843	2	-77	-77	-77	-77	-77	-77	-77	-77	-77	1	1	1	1	3	1	5	1	1	3	2	2	2	6	1	1	-77	-77	-77	-77	-77	-77	1	-77	2	6	1	1	6	1	3	5	1	0	0	1	0	0	0
1844	2	-77	-77	-77	-77	-77	-77	-77	-77	-77	98	98	1	98	98	98	1	3	3	3	1	3	3	6	1	2	-77	-77	-77	-77	-77	-77	1	-77	2	3	2	3	6	2	1	5	0	0	0	1	0	0	0
1845	1	1	0	0	0	0	0	0	0	5	2	2	1	1	3	1	1	1	2	3	2	5	5	6	1	2	-77	-77	-77	-77	-77	-77	2	-77	1	6	2	4	6	2	1	5	0	0	0	1	0	0	0
1846	2	-77	-77	-77	-77	-77	-77	-77	-77	-77	2	3	1	1	3	98	1	1	2	3	1	2	1	6	1	1	-77	-77	-77	-77	-77	-77	2	-77	2	3	1	6	6	1	1	5	1	0	0	1	1	0	0
1847	1	1	0	1	0	0	0	0	0	1	2	3	1	1	3	1	1	1	98	3	2	1	1	6	2	1	-77	-77	-77	-77	-77	-77	2	-77	1	5	2	6	6	2	1	2	-77	-77	-77	-77	-77	-77	-77
1848	1	1	1	1	0	1	1	0	0	1	2	1	1	1	2	1	1	1	2	2	2	2	1	6	1	1	-77	-77	-77	-77	-77	-77	2	-77	1	6	1	6	6	2	3	1	-77	-77	-77	-77	-77	-77	-77
1849	1	1	1	1	0	0	0	0	0	1	3	1	1	1	3	1	1	1	1	3	2	1	1	6	1	1	-77	-77	-77	-77	-77	-77	1	-77	1	6	1	6	6	2	3	1	-77	-77	-77	-77	-77	-77	-77
1850	2	-77	-77	-77	-77	-77	-77	-77	-77	-77	3	3	1	1	3	3	2	1	3	2	2	2	2	6	1	1	-77	-77	-77	-77	-77	-77	1	-77	2	5	1	3	5	1	3	3	-77	-77	-77	-77	-77	-77	-77
1851	2	-77	-77	-77	-77	-77	-77	-77	-77	-77	3	3	1	1	3	3	1	1	1	3	1	3	5	98	1	1	-77	-77	-77	-77	-77	-77	1	-77	2	6	1	6	6	2	1	5	1	0	0	0	0	0	0
1852	2	-77	-77	-77	-77	-77	-77	-77	-77	-77	98	3	1	1	3	1	1	1	3	3	2	3	4	6	1	1	-77	-77	-77	-77	-77	-77	1	-77	2	5	1	2	6	1	3	5	0	0	0	1	0	0	0
1853	2	-77	-77	-77	-77	-77	-77	-77	-77	-77	2	3	1	1	2	1	1	3	2	2	2	3	5	6	1	2	-77	-77	-77	-77	-77	-77	1	-77	1	6	1	6	6	2	1	5	0	0	1	1	0	0	1
1854	1	1	0	0	0	0	0	0	0	3	3	3	3	1	3	1	2	1	1	3	1	6	3	1	1	3	6	6	1	5	1	2	1	-77	2	2	2	1	6	1	3	5	0	0	0	0	0	0	0
1855	2	-77	-77	-77	-77	-77	-77	-77	-77	-77	1	1	1	1	2	1	2	1	2	3	2	4	5	5	1	1	-77	-77	-77	-77	-77	-77	1	-77	2	6	1	5	6	2	1	5	0	0	1	1	0	0	0
1856	98	-77	-77	-77	-77	-77	-77	-77	-77	-77	3	3	1	1	3	98	1	1	1	3	1	4	3	6	1	1	-77	-77	-77	-77	-77	-77	2	-77	2	3	1	2	6	1	3	5	0	0	0	1	0	0	0
1857	2	-77	-77	-77	-77	-77	-77	-77	-77	-77	2	2	1	1	2	1	1	1	2	3	2	2	3	6	1	1	-77	-77	-77	-77	-77	-77	1	-77	2	6	2	6	6	1	3	5	0	0	1	1	1	0	0
1858	2	-77	-77	-77	-77	-77	-77	-77	-77	-77	1	1	1	1	3	3	1	1	1	2	2	3	1	1	1	1	-77	-77	-77	-77	-77	-77	1	-77	2	1	1	1	6	2	3	5	1	0	1	1	1	1	0
1859	1	1	1	1	1	1	1	1	0	1	3	3	1	1	3	1	2	1	1	2	2	1	1	6	1	1	-77	-77	-77	-77	-77	-77	1	-77	1	1	1	2	6	2	3	2	-77	-77	-77	-77	-77	-77	-77
1860	2	-77	-77	-77	-77	-77	-77	-77	-77	-77	3	2	3	1	3	1	1	1	3	3	98	4	3	6	3	1	-77	-77	-77	-77	-77	-77	5	3	2	98	3	1	6	2	2	-77	-77	-77	-77	-77	-77	-77	-77
1861	1	1	1	1	0	0	1	1	0	2	3	3	1	1	3	1	5	1	2	2	2	3	1	6	3	1	-77	-77	-77	-77	-77	-77	1	-77	1	3	1	4	6	2	3	5	0	0	1	1	1	0	0
1862	1	0	0	0	0	0	0	1	0	1	1	3	1	1	3	2	2	1	2	2	2	4	1	3	1	2	-77	-77	-77	-77	-77	-77	6	4	2	1	1	1	6	2	3	5	0	0	0	1	0	0	0
1863	2	-77	-77	-77	-77	-77	-77	-77	-77	-77	1	2	1	1	3	1	1	1	3	3	2	3	3	5	1	1	-77	-77	-77	-77	-77	-77	1	-77	2	6	1	6	6	2	1	3	-77	-77	-77	-77	-77	-77	-77
1864	2	-77	-77	-77	-77	-77	-77	-77	-77	-77	2	2	1	1	2	1	1	2	1	2	2	4	4	1	1	1	-77	-77	-77	-77	-77	-77	1	-77	2	6	1	6	6	2	1	5	0	0	0	1	0	0	0
1865	2	-77	-77	-77	-77	-77	-77	-77	-77	-77	1	2	1	1	2	1	1	1	98	2	2	4	4	3	1	1	-77	-77	-77	-77	-77	-77	1	-77	2	2	98	1	6	1	1	5	0	1	0	0	0	0	0
1866	2	-77	-77	-77	-77	-77	-77	-77	-77	-77	2	2	2	1	2	1	2	1	3	3	2	1	1	6	3	1	-77	-77	-77	-77	-77	-77	1	-77	2	3	1	6	6	2	3	4	1	0	1	0	1	0	0
1867	2	-77	-77	-77	-77	-77	-77	-77	-77	-77	2	2	1	1	3	1	1	1	98	2	2	5	3	98	1	1	-77	-77	-77	-77	-77	-77	1	-77	1	6	1	4	6	1	3	2	-77	-77	-77	-77	-77	-77	-77
1868	2	-77	-77	-77	-77	-77	-77	-77	-77	-77	1	1	1	98	1	98	1	1	1	2	2	4	3	3	4	2	-77	-77	-77	-77	-77	-77	1	-77	2	1	98	1	6	98	2	-77	-77	-77	-77	-77	-77	-77	-77
1869	2	-77	-77	-77	-77	-77	-77	-77	-77	-77	3	3	1	2	3	1	1	2	1	3	2	5	3	2	2	2	-77	-77	-77	-77	-77	-77	1	-77	1	6	1	6	6	2	1	4	0	0	1	1	1	0	0
1870	1	1	0	1	1	0	0	1	0	1	2	2	2	1	3	1	1	1	3	3	2	1	1	6	1	1	-77	-77	-77	-77	-77	-77	5	1	1	4	2	5	6	1	3	3	-77	-77	-77	-77	-77	-77	-77
1871	2	-77	-77	-77	-77	-77	-77	-77	-77	-77	3	1	1	1	3	98	1	1	2	3	2	6	4	6	1	1	-77	-77	-77	-77	-77	-77	1	-77	2	6	1	5	6	2	2	-77	-77	-77	-77	-77	-77	-77	-77
1872	1	1	1	0	0	0	0	0	0	2	98	3	1	1	3	1	1	1	2	3	2	2	1	6	6	1	-77	-77	-77	-77	-77	-77	4	3	1	6	1	6	6	1	3	1	-77	-77	-77	-77	-77	-77	-77
1873	1	0	1	1	1	1	1	1	0	3	2	2	1	2	3	3	5	3	1	2	2	3	3	1	1	1	-77	-77	-77	-77	-77	-77	1	-77	2	6	1	6	6	2	3	3	-77	-77	-77	-77	-77	-77	-77
1874	2	-77	-77	-77	-77	-77	-77	-77	-77	-77	1	98	1	2	3	3	1	3	3	3	2	4	4	6	1	1	-77	-77	-77	-77	-77	-77	5	3	2	1	1	1	5	2	3	3	-77	-77	-77	-77	-77	-77	-77
1875	2	-77	-77	-77	-77	-77	-77	-77	-77	-77	1	98	2	1	3	1	1	1	98	3	2	4	6	4	1	1	-77	-77	-77	-77	-77	-77	1	-77	2	1	1	1	4	2	1	5	0	0	0	0	1	1	0
1876	1	1	1	0	0	0	1	0	0	2	1	3	1	1	3	1	1	1	2	3	2	3	3	6	1	1	-77	-77	-77	-77	-77	-77	1	-77	2	6	1	6	6	1	3	3	-77	-77	-77	-77	-77	-77	-77
1877	2	-77	-77	-77	-77	-77	-77	-77	-77	-77	3	3	1	98	3	98	1	1	2	3	2	3	6	6	1	2	-77	-77	-77	-77	-77	-77	98	-77	2	1	98	1	6	1	2	-77	-77	-77	-77	-77	-77	-77	-77
1878	1	1	1	0	0	0	1	0	0	2	2	2	1	1	3	1	1	1	3	3	2	3	3	4	4	1	-77	-77	-77	-77	-77	-77	3	-77	2	4	1	6	6	2	3	5	0	0	1	0	1	0	0
1879	2	-77	-77	-77	-77	-77	-77	-77	-77	-77	3	3	1	1	3	1	1	1	1	2	2	6	6	3	1	1	-77	-77	-77	-77	-77	-77	4	4	2	6	3	6	6	1	3	5	0	0	0	1	0	0	0
1880	2	-77	-77	-77	-77	-77	-77	-77	-77	-77	1	3	1	1	3	1	1	1	4	3	2	3	2	6	1	1	-77	-77	-77	-77	-77	-77	2	-77	1	6	2	5	6	2	3	1	-77	-77	-77	-77	-77	-77	-77
1881	1	1	0	0	0	0	0	0	0	1	1	98	1	1	3	1	1	3	2	3	1	5	5	1	1	98	-77	-77	-77	-77	-77	-77	1	-77	2	1	1	1	98	1	1	5	0	0	1	0	0	0	1
1882	2	-77	-77	-77	-77	-77	-77	-77	-77	-77	1	3	1	3	1	1	1	2	2	3	2	4	4	98	4	1	-77	-77	-77	-77	-77	-77	6	3	2	1	1	6	6	2	1	5	0	0	0	1	0	0	0
1883	2	-77	-77	-77	-77	-77	-77	-77	-77	-77	3	2	1	1	3	2	2	1	1	3	1	4	5	4	1	1	-77	-77	-77	-77	-77	-77	1	-77	2	98	2	1	6	2	3	3	-77	-77	-77	-77	-77	-77	-77
1884	2	-77	-77	-77	-77	-77	-77	-77	-77	-77	3	3	3	2	3	3	1	1	1	3	2	6	4	6	4	3	4	1	1	1	6	6	6	2	1	6	1	1	6	1	1	5	1	0	0	0	0	0	1
1885	2	-77	-77	-77	-77	-77	-77	-77	-77	-77	3	1	1	1	3	1	5	1	3	2	2	5	4	3	1	2	-77	-77	-77	-77	-77	-77	1	-77	2	6	1	6	6	2	3	3	-77	-77	-77	-77	-77	-77	-77
1886	2	-77	-77	-77	-77	-77	-77	-77	-77	-77	98	98	98	98	98	98	1	98	98	98	2	6	6	6	3	2	-77	-77	-77	-77	-77	-77	1	-77	2	1	98	1	6	2	1	5	0	0	0	0	0	1	1
1887	2	-77	-77	-77	-77	-77	-77	-77	-77	-77	3	1	1	1	3	1	1	1	3	3	2	3	1	6	1	1	-77	-77	-77	-77	-77	-77	2	-77	1	6	1	6	6	1	1	1	-77	-77	-77	-77	-77	-77	-77
1888	1	1	0	1	1	0	1	0	0	3	1	1	1	1	1	1	1	1	2	2	2	3	2	5	3	1	-77	-77	-77	-77	-77	-77	3	-77	2	4	1	2	5	2	3	3	-77	-77	-77	-77	-77	-77	-77
1889	2	-77	-77	-77	-77	-77	-77	-77	-77	-77	3	3	1	1	3	1	1	1	2	2	98	5	5	1	1	2	-77	-77	-77	-77	-77	-77	1	-77	2	6	1	6	6	2	1	5	1	0	0	0	0	0	0
1890	2	-77	-77	-77	-77	-77	-77	-77	-77	-77	3	3	1	1	3	3	1	2	1	2	2	1	3	5	2	1	-77	-77	-77	-77	-77	-77	2	-77	1	3	1	5	6	1	3	2	-77	-77	-77	-77	-77	-77	-77
1891	1	1	1	1	0	1	1	1	0	1	2	3	1	1	3	1	1	1	1	3	2	3	1	2	1	1	-77	-77	-77	-77	-77	-77	2	-77	2	5	1	6	6	2	3	1	-77	-77	-77	-77	-77	-77	-77
1892	2	-77	-77	-77	-77	-77	-77	-77	-77	-77	2	98	1	1	3	1	1	1	3	3	2	4	2	6	1	1	-77	-77	-77	-77	-77	-77	1	-77	2	2	98	1	6	1	1	5	0	0	0	1	0	0	1
1893	2	-77	-77	-77	-77	-77	-77	-77	-77	-77	1	3	1	1	2	1	1	1	1	3	2	2	3	2	1	1	-77	-77	-77	-77	-77	-77	1	-77	2	6	1	6	6	1	3	4	0	0	1	1	0	0	0
1894	1	1	0	0	0	0	1	1	0	4	2	3	1	1	98	1	1	1	1	3	2	1	1	4	3	2	-77	-77	-77	-77	-77	-77	3	-77	1	3	2	3	3	1	3	2	-77	-77	-77	-77	-77	-77	-77
1895	1	1	1	1	1	0	1	1	0	1	3	3	3	1	3	3	1	1	3	3	2	1	1	6	1	1	-77	-77	-77	-77	-77	-77	4	3	1	4	1	6	6	1	3	1	-77	-77	-77	-77	-77	-77	-77
1896	2	-77	-77	-77	-77	-77	-77	-77	-77	-77	2	3	1	1	3	1	1	1	1	2	2	6	4	3	1	1	-77	-77	-77	-77	-77	-77	1	-77	2	1	1	1	6	2	2	-77	-77	-77	-77	-77	-77	-77	-77
1897	1	1	0	0	0	0	0	1	0	4	3	3	98	1	3	1	2	1	3	3	2	4	4	6	1	1	-77	-77	-77	-77	-77	-77	1	-77	2	4	1	3	6	1	1	5	1	0	1	1	0	0	0
1898	1	0	1	1	0	0	0	1	0	1	2	3	1	1	3	1	2	2	2	3	2	2	2	6	1	1	-77	-77	-77	-77	-77	-77	1	-77	1	6	1	6	5	1	3	1	-77	-77	-77	-77	-77	-77	-77
1899	2	-77	-77	-77	-77	-77	-77	-77	-77	-77	2	98	98	98	98	98	5	3	2	2	2	2	6	1	1	98	-77	-77	-77	-77	-77	-77	1	-77	2	1	1	1	6	98	3	5	0	0	0	0	0	1	0
1900	2	-77	-77	-77	-77	-77	-77	-77	-77	-77	1	98	1	1	3	1	1	1	98	3	2	2	2	6	1	1	-77	-77	-77	-77	-77	-77	1	-77	2	6	1	6	6	98	3	1	-77	-77	-77	-77	-77	-77	-77
1901	2	-77	-77	-77	-77	-77	-77	-77	-77	-77	2	1	1	1	3	3	1	1	3	3	2	6	5	3	2	1	-77	-77	-77	-77	-77	-77	2	-77	2	2	1	3	4	2	1	5	0	0	0	1	0	0	0
1902	1	0	0	0	0	1	0	0	0	1	3	3	1	1	3	1	1	1	98	2	2	3	1	6	1	1	-77	-77	-77	-77	-77	-77	1	-77	2	1	1	1	6	2	3	4	0	0	0	0	1	1	0
1903	2	-77	-77	-77	-77	-77	-77	-77	-77	-77	3	3	2	1	3	98	5	2	1	2	98	5	6	2	98	3	3	5	3	3	1	2	3	-77	2	1	1	1	1	2	2	-77	-77	-77	-77	-77	-77	-77	-77
1904	2	-77	-77	-77	-77	-77	-77	-77	-77	-77	1	1	1	1	1	1	1	1	2	3	2	2	3	6	4	1	-77	-77	-77	-77	-77	-77	1	-77	2	6	1	6	6	1	1	5	0	0	0	1	0	0	1
1905	2	-77	-77	-77	-77	-77	-77	-77	-77	-77	3	1	1	1	3	1	2	1	1	2	1	5	5	2	98	2	-77	-77	-77	-77	-77	-77	4	3	2	5	1	2	6	1	1	5	0	0	0	1	0	0	1
1906	1	0	0	0	0	0	0	1	0	1	1	1	1	1	1	1	1	3	1	3	2	3	2	6	3	1	-77	-77	-77	-77	-77	-77	1	-77	2	6	1	1	6	2	1	5	0	0	0	1	0	0	0
1907	1	1	1	1	0	0	0	0	0	2	3	3	1	3	3	3	1	1	3	3	2	3	2	6	1	1	-77	-77	-77	-77	-77	-77	1	-77	1	6	1	6	6	2	1	2	-77	-77	-77	-77	-77	-77	-77
1908	2	-77	-77	-77	-77	-77	-77	-77	-77	-77	2	3	1	1	2	1	2	2	1	2	1	4	3	3	2	2	-77	-77	-77	-77	-77	-77	2	-77	2	1	2	2	2	1	3	4	0	0	0	0	1	0	0
1909	1	1	0	1	0	0	0	1	0	3	3	3	3	1	3	98	1	1	3	3	2	3	2	6	1	1	-77	-77	-77	-77	-77	-77	6	3	1	6	1	6	6	1	1	1	-77	-77	-77	-77	-77	-77	-77
1910	1	1	1	1	1	1	1	0	0	1	1	3	1	1	3	1	1	1	2	3	2	1	1	6	1	1	-77	-77	-77	-77	-77	-77	6	1	1	6	1	6	6	2	3	1	-77	-77	-77	-77	-77	-77	-77
1911	2	-77	-77	-77	-77	-77	-77	-77	-77	-77	1	1	1	1	1	1	2	1	1	3	2	1	1	6	1	1	-77	-77	-77	-77	-77	-77	1	-77	2	5	1	6	6	2	1	5	0	0	1	0	0	0	0
1912	2	-77	-77	-77	-77	-77	-77	-77	-77	-77	2	3	1	1	3	2	1	1	1	3	2	3	1	4	2	1	-77	-77	-77	-77	-77	-77	5	1	2	6	1	2	5	1	3	1	-77	-77	-77	-77	-77	-77	-77
1913	2	-77	-77	-77	-77	-77	-77	-77	-77	-77	1	2	1	1	2	1	1	1	3	3	2	2	3	2	1	1	-77	-77	-77	-77	-77	-77	1	-77	2	2	1	3	6	2	1	5	0	0	1	0	0	0	0
1914	2	-77	-77	-77	-77	-77	-77	-77	-77	-77	1	1	1	1	3	1	1	2	2	3	2	5	3	3	3	2	-77	-77	-77	-77	-77	-77	1	-77	2	6	1	5	6	1	1	5	0	0	1	0	1	0	0
1915	1	0	0	0	0	1	1	1	0	2	1	3	1	1	3	1	1	1	3	3	2	3	1	6	1	1	-77	-77	-77	-77	-77	-77	5	1	2	1	3	1	5	1	3	5	0	0	0	1	1	0	0
1916	2	-77	-77	-77	-77	-77	-77	-77	-77	-77	98	3	1	1	3	1	1	1	2	3	2	5	4	2	98	98	-77	-77	-77	-77	-77	-77	1	-77	2	98	1	3	6	1	1	3	-77	-77	-77	-77	-77	-77	-77
1917	1	1	0	0	0	0	0	0	0	1	2	2	1	1	2	1	1	1	3	3	2	1	1	6	1	1	-77	-77	-77	-77	-77	-77	2	-77	1	6	2	6	6	1	1	1	-77	-77	-77	-77	-77	-77	-77
1918	2	-77	-77	-77	-77	-77	-77	-77	-77	-77	1	3	1	1	3	2	1	1	2	3	2	1	1	6	3	1	-77	-77	-77	-77	-77	-77	2	-77	1	6	1	2	6	2	3	1	-77	-77	-77	-77	-77	-77	-77
1919	2	-77	-77	-77	-77	-77	-77	-77	-77	-77	1	98	1	1	1	1	1	3	3	2	2	5	5	2	3	2	-77	-77	-77	-77	-77	-77	1	-77	2	1	1	5	3	2	1	5	1	0	0	1	0	1	0
1920	2	-77	-77	-77	-77	-77	-77	-77	-77	-77	1	3	1	1	3	1	1	1	1	2	2	3	4	6	1	1	-77	-77	-77	-77	-77	-77	2	-77	2	4	1	2	6	1	1	5	0	0	1	1	0	0	0
1921	2	-77	-77	-77	-77	-77	-77	-77	-77	-77	2	2	1	1	2	2	1	1	2	3	2	3	3	5	3	1	-77	-77	-77	-77	-77	-77	2	-77	2	4	2	3	4	2	1	3	-77	-77	-77	-77	-77	-77	-77
1922	1	0	0	0	0	0	1	0	0	2	3	2	1	1	3	1	1	1	1	2	1	1	6	98	3	2	-77	-77	-77	-77	-77	-77	1	-77	2	1	1	1	6	2	1	4	0	0	1	1	0	0	0
1923	1	0	0	1	0	0	0	0	0	1	3	3	1	1	3	2	1	2	1	2	2	3	3	6	1	1	-77	-77	-77	-77	-77	-77	1	-77	2	1	1	1	5	1	3	4	0	0	1	1	0	0	0
1924	2	-77	-77	-77	-77	-77	-77	-77	-77	-77	1	3	1	1	3	1	1	1	2	2	2	4	5	6	1	2	-77	-77	-77	-77	-77	-77	1	-77	2	3	1	3	4	1	1	5	0	0	0	1	0	0	1
1925	2	-77	-77	-77	-77	-77	-77	-77	-77	-77	2	3	1	1	3	1	2	3	2	2	2	1	1	5	1	1	-77	-77	-77	-77	-77	-77	2	-77	2	2	2	5	3	2	1	5	0	0	1	0	0	0	1
1926	2	-77	-77	-77	-77	-77	-77	-77	-77	-77	1	2	1	1	2	2	1	1	5	3	2	4	5	1	1	3	6	6	1	6	1	3	2	-77	2	6	1	1	4	1	1	5	1	0	0	1	0	0	0
1927	1	1	1	0	0	0	0	0	0	3	1	3	1	1	1	3	1	3	1	2	2	3	2	6	1	1	-77	-77	-77	-77	-77	-77	2	-77	2	5	1	6	6	2	1	5	0	0	1	1	0	0	0
1928	2	-77	-77	-77	-77	-77	-77	-77	-77	-77	1	1	1	1	98	1	1	3	2	3	2	4	3	4	2	2	-77	-77	-77	-77	-77	-77	1	-77	2	5	3	6	4	1	1	5	0	0	0	0	0	1	0
1929	2	-77	-77	-77	-77	-77	-77	-77	-77	-77	1	98	1	1	3	1	5	1	1	3	2	1	2	6	1	1	-77	-77	-77	-77	-77	-77	1	-77	2	6	1	6	6	1	3	1	-77	-77	-77	-77	-77	-77	-77
1930	2	-77	-77	-77	-77	-77	-77	-77	-77	-77	2	2	1	1	2	1	1	1	2	3	2	5	3	2	1	1	-77	-77	-77	-77	-77	-77	2	-77	2	3	1	5	5	2	1	4	1	0	1	1	0	0	0
1931	2	-77	-77	-77	-77	-77	-77	-77	-77	-77	1	3	1	1	3	3	1	3	2	2	2	5	4	3	1	2	-77	-77	-77	-77	-77	-77	2	-77	2	6	1	5	6	1	1	5	0	0	1	0	0	0	0
1932	2	-77	-77	-77	-77	-77	-77	-77	-77	-77	3	2	1	3	3	2	1	2	98	2	1	5	4	1	3	2	-77	-77	-77	-77	-77	-77	2	-77	2	1	3	2	6	1	1	5	1	0	1	1	0	0	1
1933	1	1	1	1	0	0	1	0	0	1	3	1	1	1	3	1	1	2	2	2	2	3	2	6	1	1	-77	-77	-77	-77	-77	-77	1	-77	1	6	1	6	6	2	3	1	-77	-77	-77	-77	-77	-77	-77
1934	2	-77	-77	-77	-77	-77	-77	-77	-77	-77	1	3	1	1	3	1	1	3	2	3	2	4	3	1	1	2	-77	-77	-77	-77	-77	-77	1	-77	2	3	1	3	6	2	3	4	0	0	0	0	0	0	1
1935	2	-77	-77	-77	-77	-77	-77	-77	-77	-77	3	3	1	1	3	1	1	1	1	2	2	2	4	3	2	2	-77	-77	-77	-77	-77	-77	1	-77	2	6	1	1	6	1	1	4	0	0	1	0	0	0	1
1936	2	-77	-77	-77	-77	-77	-77	-77	-77	-77	1	98	1	1	3	1	1	1	1	2	2	3	3	5	2	1	-77	-77	-77	-77	-77	-77	1	-77	1	6	1	6	6	2	1	3	-77	-77	-77	-77	-77	-77	-77
1937	2	-77	-77	-77	-77	-77	-77	-77	-77	-77	2	3	1	1	3	1	5	1	1	2	2	5	3	6	98	1	-77	-77	-77	-77	-77	-77	1	-77	2	6	1	98	6	2	1	5	0	0	0	1	0	1	0
1938	2	-77	-77	-77	-77	-77	-77	-77	-77	-77	98	98	98	98	98	98	1	98	98	3	1	6	6	1	5	3	4	5	2	5	1	5	1	-77	2	5	2	5	2	1	2	-77	-77	-77	-77	-77	-77	-77	-77
1939	1	1	0	0	0	0	1	0	0	3	2	1	1	1	3	1	2	3	1	2	2	6	6	6	1	1	-77	-77	-77	-77	-77	-77	1	-77	2	3	6	6	6	1	1	5	0	0	1	0	0	0	0
1940	2	-77	-77	-77	-77	-77	-77	-77	-77	-77	1	1	1	1	1	98	1	1	2	2	2	3	2	6	1	1	-77	-77	-77	-77	-77	-77	1	-77	2	6	1	6	6	2	1	3	-77	-77	-77	-77	-77	-77	-77
1941	1	0	1	1	0	0	0	0	0	1	2	2	1	1	3	2	1	1	2	3	2	3	2	6	1	1	-77	-77	-77	-77	-77	-77	4	3	2	6	1	6	6	1	1	1	-77	-77	-77	-77	-77	-77	-77
1942	1	1	1	1	0	0	1	0	0	1	3	3	1	1	3	2	1	2	2	3	2	3	1	6	1	1	-77	-77	-77	-77	-77	-77	1	-77	1	6	1	6	6	2	3	3	-77	-77	-77	-77	-77	-77	-77
1943	2	-77	-77	-77	-77	-77	-77	-77	-77	-77	2	3	1	1	3	1	1	1	3	3	2	3	3	6	1	1	-77	-77	-77	-77	-77	-77	3	-77	2	6	1	6	6	2	1	3	-77	-77	-77	-77	-77	-77	-77
1944	2	-77	-77	-77	-77	-77	-77	-77	-77	-77	2	2	1	1	3	1	1	1	2	3	2	3	2	6	1	2	-77	-77	-77	-77	-77	-77	2	-77	2	6	2	2	6	1	3	5	0	0	1	1	0	0	0
1945	2	-77	-77	-77	-77	-77	-77	-77	-77	-77	2	3	1	1	3	2	1	1	2	3	2	3	2	6	1	1	-77	-77	-77	-77	-77	-77	1	-77	2	6	1	6	6	2	1	5	0	0	0	0	0	0	1
1946	1	0	0	1	0	0	1	0	0	2	2	1	1	1	1	2	2	1	2	3	2	2	2	2	2	1	-77	-77	-77	-77	-77	-77	2	-77	2	5	2	5	5	2	1	2	-77	-77	-77	-77	-77	-77	-77
1947	1	0	0	0	0	1	0	0	0	1	98	98	2	2	3	98	1	1	1	3	2	2	2	6	2	1	-77	-77	-77	-77	-77	-77	1	-77	2	6	2	6	6	1	1	3	-77	-77	-77	-77	-77	-77	-77
1948	1	0	0	1	0	0	0	0	0	1	3	3	1	3	3	1	5	5	2	3	2	1	1	6	1	1	-77	-77	-77	-77	-77	-77	1	-77	2	6	1	6	6	2	3	3	-77	-77	-77	-77	-77	-77	-77
1949	1	1	1	1	0	0	1	1	0	2	1	2	1	1	2	2	1	3	1	2	2	3	3	6	1	1	-77	-77	-77	-77	-77	-77	1	-77	2	1	2	1	6	2	1	4	0	0	1	0	0	0	0
1950	2	-77	-77	-77	-77	-77	-77	-77	-77	-77	1	2	1	1	2	1	1	1	3	3	2	3	3	6	1	1	-77	-77	-77	-77	-77	-77	1	-77	2	3	1	4	5	1	3	5	0	0	1	0	1	0	0
1951	2	-77	-77	-77	-77	-77	-77	-77	-77	-77	2	2	3	1	3	2	2	3	1	3	1	6	6	1	4	1	-77	-77	-77	-77	-77	-77	1	-77	2	1	1	4	6	2	3	1	-77	-77	-77	-77	-77	-77	-77
1952	2	-77	-77	-77	-77	-77	-77	-77	-77	-77	3	3	1	1	3	98	1	2	2	2	2	3	3	6	1	1	-77	-77	-77	-77	-77	-77	1	-77	2	1	1	1	4	2	1	5	0	0	1	1	0	0	0
1953	2	-77	-77	-77	-77	-77	-77	-77	-77	-77	3	3	1	2	3	1	1	1	2	3	2	5	3	5	1	1	-77	-77	-77	-77	-77	-77	1	-77	2	5	1	6	6	1	1	4	1	0	0	0	0	0	0
1954	1	1	0	1	0	0	0	1	0	1	3	3	3	1	3	3	1	2	3	3	2	2	2	6	1	1	-77	-77	-77	-77	-77	-77	1	-77	2	4	1	3	5	2	1	5	0	0	1	1	1	0	0
1955	2	-77	-77	-77	-77	-77	-77	-77	-77	-77	98	3	1	1	3	3	1	1	1	3	2	3	6	4	4	1	-77	-77	-77	-77	-77	-77	6	3	2	6	1	3	6	1	3	3	-77	-77	-77	-77	-77	-77	-77
1956	2	-77	-77	-77	-77	-77	-77	-77	-77	-77	2	98	1	1	3	98	1	2	2	3	2	3	4	2	1	1	-77	-77	-77	-77	-77	-77	1	-77	2	1	1	1	3	2	1	4	0	1	1	0	0	0	0
1957	2	-77	-77	-77	-77	-77	-77	-77	-77	-77	3	3	1	1	3	98	1	1	2	3	2	3	2	5	1	2	-77	-77	-77	-77	-77	-77	1	-77	1	6	1	6	6	2	1	1	-77	-77	-77	-77	-77	-77	-77
1958	2	-77	-77	-77	-77	-77	-77	-77	-77	-77	2	1	1	1	3	1	1	3	2	3	2	4	4	3	1	3	6	4	6	2	5	2	3	-77	2	1	1	1	6	1	1	5	0	0	0	1	0	0	0
1959	2	-77	-77	-77	-77	-77	-77	-77	-77	-77	2	1	1	1	3	98	1	1	98	3	2	2	1	5	1	2	-77	-77	-77	-77	-77	-77	2	-77	2	98	98	6	6	1	1	1	-77	-77	-77	-77	-77	-77	-77
1960	1	1	1	1	0	0	0	1	0	3	1	2	1	1	3	2	1	1	2	2	2	5	3	6	3	1	-77	-77	-77	-77	-77	-77	2	-77	2	3	2	5	5	1	1	4	0	0	0	0	0	0	1
1961	2	-77	-77	-77	-77	-77	-77	-77	-77	-77	1	3	2	1	3	1	1	1	3	3	2	3	3	3	2	1	-77	-77	-77	-77	-77	-77	1	-77	2	4	1	5	5	2	3	5	0	0	0	1	0	1	0
1962	1	1	0	0	0	0	1	1	0	1	2	3	1	1	3	3	1	1	2	2	2	4	1	6	1	1	-77	-77	-77	-77	-77	-77	5	1	2	98	1	1	6	2	3	1	-77	-77	-77	-77	-77	-77	-77
1963	1	1	0	1	0	0	0	1	0	3	3	1	1	1	3	1	1	2	2	2	2	2	2	6	1	1	-77	-77	-77	-77	-77	-77	1	-77	2	3	1	3	6	2	3	4	0	0	1	0	1	0	0
1964	2	-77	-77	-77	-77	-77	-77	-77	-77	-77	2	1	1	1	3	1	1	1	1	3	2	3	2	3	2	1	-77	-77	-77	-77	-77	-77	1	-77	2	1	2	1	6	1	3	4	0	0	0	0	0	0	1
1965	2	-77	-77	-77	-77	-77	-77	-77	-77	-77	1	1	1	1	3	1	1	3	1	2	1	2	2	5	1	1	-77	-77	-77	-77	-77	-77	1	-77	2	6	1	3	6	2	1	5	0	0	0	1	1	0	0
1966	2	-77	-77	-77	-77	-77	-77	-77	-77	-77	3	3	1	1	3	2	1	1	2	3	2	4	3	6	1	1	-77	-77	-77	-77	-77	-77	1	-77	2	6	1	6	6	2	1	3	-77	-77	-77	-77	-77	-77	-77
1967	2	-77	-77	-77	-77	-77	-77	-77	-77	-77	1	3	1	2	3	1	1	1	2	3	2	4	4	5	1	2	-77	-77	-77	-77	-77	-77	2	-77	2	4	1	1	5	1	1	5	1	1	0	1	0	0	0
1968	2	-77	-77	-77	-77	-77	-77	-77	-77	-77	2	1	1	1	1	1	1	98	98	3	2	4	4	3	2	2	-77	-77	-77	-77	-77	-77	1	-77	2	98	98	98	98	1	1	5	0	0	0	0	0	0	1
1969	2	-77	-77	-77	-77	-77	-77	-77	-77	-77	1	1	1	1	3	1	1	1	3	98	2	98	1	6	1	1	-77	-77	-77	-77	-77	-77	1	-77	2	6	1	6	6	1	3	3	-77	-77	-77	-77	-77	-77	-77
1970	2	-77	-77	-77	-77	-77	-77	-77	-77	-77	2	3	1	1	3	1	1	2	1	2	2	5	5	6	1	1	-77	-77	-77	-77	-77	-77	5	3	2	1	1	2	6	2	1	1	-77	-77	-77	-77	-77	-77	-77
1971	2	-77	-77	-77	-77	-77	-77	-77	-77	-77	2	2	1	1	3	1	1	1	2	3	2	6	4	3	1	2	-77	-77	-77	-77	-77	-77	1	-77	2	1	1	1	6	1	1	5	0	0	1	1	1	0	0
1972	1	1	1	1	0	0	1	0	0	2	1	2	1	1	2	1	1	1	3	3	2	2	2	5	1	1	-77	-77	-77	-77	-77	-77	1	-77	2	5	1	5	5	2	3	3	-77	-77	-77	-77	-77	-77	-77
1973	2	-77	-77	-77	-77	-77	-77	-77	-77	-77	1	1	1	1	1	1	1	1	2	3	2	1	1	6	1	1	-77	-77	-77	-77	-77	-77	1	-77	2	6	1	1	6	1	2	-77	-77	-77	-77	-77	-77	-77	-77
1974	2	-77	-77	-77	-77	-77	-77	-77	-77	-77	1	1	1	1	1	3	1	3	1	3	2	5	6	1	4	2	-77	-77	-77	-77	-77	-77	1	-77	2	6	1	6	6	2	3	5	1	0	0	0	0	0	0
1975	2	-77	-77	-77	-77	-77	-77	-77	-77	-77	2	2	1	1	3	2	1	1	1	3	2	2	2	6	1	1	-77	-77	-77	-77	-77	-77	1	-77	1	6	1	6	6	2	3	2	-77	-77	-77	-77	-77	-77	-77
1976	2	-77	-77	-77	-77	-77	-77	-77	-77	-77	3	3	1	2	3	2	2	1	2	3	2	2	2	6	4	1	-77	-77	-77	-77	-77	-77	5	3	1	6	5	5	6	2	3	2	-77	-77	-77	-77	-77	-77	-77
1977	1	0	1	1	0	0	0	1	0	2	2	3	1	1	3	1	1	1	2	3	2	2	1	6	1	1	-77	-77	-77	-77	-77	-77	1	-77	1	6	1	6	6	1	1	4	0	0	1	0	1	0	0
1978	1	1	1	1	0	0	1	1	0	2	2	3	2	1	3	2	1	1	1	3	2	2	2	6	1	1	-77	-77	-77	-77	-77	-77	3	-77	2	6	1	6	6	2	3	4	0	0	1	0	1	0	0
1979	2	-77	-77	-77	-77	-77	-77	-77	-77	-77	3	1	1	1	3	2	1	1	3	2	2	4	4	4	2	2	-77	-77	-77	-77	-77	-77	2	-77	2	3	2	3	4	1	3	5	1	0	0	1	0	0	0
1980	2	-77	-77	-77	-77	-77	-77	-77	-77	-77	1	2	1	1	3	1	2	3	1	3	2	4	5	2	1	2	-77	-77	-77	-77	-77	-77	3	-77	2	6	1	5	6	1	3	5	0	0	0	1	0	0	0
1981	2	-77	-77	-77	-77	-77	-77	-77	-77	-77	2	2	1	1	2	1	1	2	1	2	2	1	4	4	1	1	-77	-77	-77	-77	-77	-77	2	-77	2	6	1	4	6	2	1	5	1	0	1	0	1	0	0
1982	2	-77	-77	-77	-77	-77	-77	-77	-77	-77	1	1	98	98	98	1	1	1	98	1	2	1	4	1	98	1	-77	-77	-77	-77	-77	-77	6	3	2	2	1	6	6	1	2	-77	-77	-77	-77	-77	-77	-77	-77
1983	2	-77	-77	-77	-77	-77	-77	-77	-77	-77	1	2	1	1	2	1	1	1	2	2	2	2	2	5	1	1	-77	-77	-77	-77	-77	-77	4	3	1	6	1	6	6	1	1	1	-77	-77	-77	-77	-77	-77	-77
1984	2	-77	-77	-77	-77	-77	-77	-77	-77	-77	3	3	1	1	3	1	1	1	2	3	2	2	2	6	1	1	-77	-77	-77	-77	-77	-77	1	-77	2	6	1	6	6	2	3	5	0	0	1	1	0	0	0
1985	1	1	1	0	0	0	1	1	0	2	2	3	1	1	3	1	1	1	1	3	2	3	3	6	1	1	-77	-77	-77	-77	-77	-77	1	-77	2	6	1	6	6	1	3	3	-77	-77	-77	-77	-77	-77	-77
1986	1	1	0	0	0	0	1	0	0	2	1	2	1	1	3	2	1	1	2	3	2	3	2	6	1	1	-77	-77	-77	-77	-77	-77	4	3	2	6	1	6	6	2	3	3	-77	-77	-77	-77	-77	-77	-77
1987	2	-77	-77	-77	-77	-77	-77	-77	-77	-77	1	98	1	1	3	98	1	1	98	2	2	3	6	1	1	2	-77	-77	-77	-77	-77	-77	1	-77	2	3	1	1	6	1	2	-77	-77	-77	-77	-77	-77	-77	-77
1988	2	-77	-77	-77	-77	-77	-77	-77	-77	-77	3	2	1	1	2	2	5	1	1	3	2	4	3	6	6	2	-77	-77	-77	-77	-77	-77	2	-77	1	5	1	2	5	2	3	2	-77	-77	-77	-77	-77	-77	-77
1989	2	-77	-77	-77	-77	-77	-77	-77	-77	-77	1	3	1	1	3	1	1	1	1	3	2	3	3	6	1	1	-77	-77	-77	-77	-77	-77	1	-77	2	6	1	6	5	1	1	5	0	0	1	1	0	1	0
1990	2	-77	-77	-77	-77	-77	-77	-77	-77	-77	2	3	1	1	2	2	1	1	2	2	1	3	5	1	1	3	6	6	2	3	3	5	1	-77	2	6	1	1	6	1	3	5	1	0	0	1	0	0	0
1991	1	0	0	0	0	0	0	1	0	3	1	3	1	1	3	1	1	1	1	2	2	4	3	3	98	1	-77	-77	-77	-77	-77	-77	2	-77	2	1	1	4	2	1	3	5	1	0	1	0	0	0	0
1992	2	-77	-77	-77	-77	-77	-77	-77	-77	-77	3	3	98	1	3	1	1	1	1	3	2	1	2	6	1	1	-77	-77	-77	-77	-77	-77	1	-77	1	6	1	6	6	1	3	1	-77	-77	-77	-77	-77	-77	-77
1993	2	-77	-77	-77	-77	-77	-77	-77	-77	-77	1	1	1	1	3	1	1	1	1	3	2	6	2	6	2	1	-77	-77	-77	-77	-77	-77	3	-77	2	1	1	2	6	98	1	5	0	0	1	1	0	0	0
1994	2	-77	-77	-77	-77	-77	-77	-77	-77	-77	3	3	1	1	3	2	1	3	3	3	2	5	5	3	2	2	-77	-77	-77	-77	-77	-77	2	-77	2	5	2	4	6	2	1	5	0	0	1	1	0	0	0
1995	2	-77	-77	-77	-77	-77	-77	-77	-77	-77	1	98	1	1	3	1	2	1	3	2	2	1	1	4	4	1	-77	-77	-77	-77	-77	-77	1	-77	2	1	1	4	6	1	1	5	1	0	1	0	0	0	0
1996	2	-77	-77	-77	-77	-77	-77	-77	-77	-77	2	2	1	1	2	1	1	1	2	3	1	3	6	3	2	1	-77	-77	-77	-77	-77	-77	1	-77	2	4	1	4	5	2	1	5	0	0	0	1	0	0	0
1997	2	-77	-77	-77	-77	-77	-77	-77	-77	-77	2	2	1	1	3	1	2	1	2	2	1	4	3	6	1	1	-77	-77	-77	-77	-77	-77	2	-77	2	6	1	6	6	2	3	4	0	0	0	1	0	0	0
1998	1	1	1	1	0	0	1	0	0	4	2	2	1	1	3	1	1	1	3	3	2	1	1	6	1	1	-77	-77	-77	-77	-77	-77	1	-77	1	6	1	6	6	2	3	1	-77	-77	-77	-77	-77	-77	-77
1999	1	0	0	1	1	0	0	1	0	1	3	3	3	98	3	3	1	1	3	3	2	2	1	6	1	1	-77	-77	-77	-77	-77	-77	4	1	1	5	1	6	6	1	3	1	-77	-77	-77	-77	-77	-77	-77
[truncated: 6 more rows]
[truncated: 54 more columns]
